# Supplementary material for: Genome-wide Association Study Identifies Loci for the Polled Phenotype in Yak
Source: PLoS One. 2016 Jul 7;11(7):e0158642. doi: 10.1371/journal.pone.0158642 (PMC4936749; doi:10.1371/journal.pone.0158642)
Supplement: S1 Table — (XLS) [file pone.0158642.s007.xls]

## Sheet: 工作表1
Sample ID	Description	Raw reads count (Mbp)	Raw reads data (Gbp)	Raw Depth	Map Ratio (%)	Genome Coverage (%)	Effective Depth
A2	Horned, pp	303.21	29.92	11.25	90.09	99.24	10.31
A3	Horned, pp	302.65	29.86	11.22	89.62	99.25	10.2
A4	Horned, pp	303.29	29.84	11.22	89.8	99.25	10.22
A5	Horned, pp	301.51	29.62	11.14	91.85	99.19	10.16
A6	Horned, pp	300.73	29.29	11.01	92.4	99.23	10.23
A7	Horned, pp	301	29.71	11.17	91.37	99.26	10.23
A8	Horned, pp	301.73	29.78	11.2	92.19	99.28	10.32
A9	Horned, pp	300.38	29.67	11.16	92.25	99.22	10.27
A10	Horned, pp	300.62	29.35	11.03	91.05	99.26	10.25
A11	Horned, pp	301.21	29.78	11.2	89.79	99.33	10.13
B1	Polled, Pp	300.11	29.64	11.14	91.6	99.16	10.11
B2	Polled, Pp	303.11	29.92	11.25	92.13	99.29	10.26
B3	Polled, Pp	303.18	29.86	11.22	92.55	99.27	10.37
B4	Polled, Pp	302.89	29.92	11.25	90.53	99.25	10.22
B5	Polled, Pp	301.52	29.76	11.19	91.4	99.31	10.21
B6	Polled, Pp	302.07	29.66	11.15	91.08	99.22	10.12
B8	Polled, Pp	302.13	29.83	11.22	91.92	99.31	10.32
B9	Polled, Pp	301.71	29.72	11.17	91.44	99.28	10.23
B10	Polled, Pp	302.64	29.93	11.25	90.06	99.27	10.06
B11	Polled, Pp	302.21	29.82	11.21	90.93	99.28	10.11
