# Supplementary material for: Genome-wide Association Study Identifies Loci for the Polled Phenotype in Yak
Source: PLoS One. 2016 Jul 7;11(7):e0158642. doi: 10.1371/journal.pone.0158642 (PMC4936749; doi:10.1371/journal.pone.0158642)
Supplement: S2 Table — No significant P values. (XLS) [file pone.0158642.s008.xls]

## Sheet: 工作表1
Number	Eigenvalues	TW	P
1	1.16	1.61	0.0195
2	1.11	-0.83	0.364
3	1.08	-1.68	0.629
4	1.06	-2.51	0.851
5	1.04	-4.19	0.996
