# Supplementary material for: Genome-wide Association Study Identifies Loci for the Polled Phenotype in Yak
Source: PLoS One. 2016 Jul 7;11(7):e0158642. doi: 10.1371/journal.pone.0158642 (PMC4936749; doi:10.1371/journal.pone.0158642)
Supplement: S3 Table — (XLS) [file pone.0158642.s009.xls]

## Sheet: Sheet1
Type	Length	NT	NT_length	chromosome	start	end	Support_number_all	Support_number_horned	Support_number_polled	Per_samle_info(SampleID:Genotype)
D	1		0	1	1602552	1602554	6	3	3	A10:0/1	A11:0/0	A2:0/1	A3:0/0	A4:0/1	A5:0/0	A6:0/0	A7:0/0	A8:0/0	A9:0/0	B1:0/0	B10:0/1	B11:0/0	B2:0/0	B3:0/0	B4:0/0	B5:0/1	B6:0/1	B8:0/0	B9:0/0
D	6		0	1	1602711	1602718	4	4	0	A10:1/1	A11:0/0	A2:0/1	A3:0/0	A4:0/0	A5:0/0	A6:1/1	A7:0/0	A8:0/0	A9:0/1	B1:0/0	B10:0/0	B11:0/0	B2:0/0	B3:0/0	B4:0/0	B5:0/0	B6:0/0	B8:0/0	B9:0/0
D	1		0	1	1606964	1606966	20	10	10	A10:0/1	A11:0/1	A2:0/1	A3:0/1	A4:0/1	A5:1/1	A6:0/1	A7:0/1	A8:1/1	A9:0/1	B1:0/1	B10:0/1	B11:0/1	B2:1/1	B3:0/1	B4:0/1	B5:0/1	B6:0/1	B8:0/1	B9:1/1
D	2		0	1	1610062	1610065	4	1	3	A10:0/0	A11:0/1	A2:0/0	A3:0/0	A4:0/0	A5:0/0	A6:0/0	A7:0/0	A8:0/0	A9:0/0	B1:0/0	B10:0/0	B11:0/0	B2:0/0	B3:0/0	B4:0/1	B5:1/1	B6:0/1	B8:0/0	B9:0/0
D	3		0	1	1610062	1610066	19	10	9	A10:1/1	A11:1/1	A2:0/1	A3:1/1	A4:1/1	A5:1/1	A6:1/1	A7:1/1	A8:1/1	A9:0/1	B1:1/1	B10:1/1	B11:0/1	B2:0/0	B3:1/1	B4:1/1	B5:1/1	B6:1/1	B8:1/1	B9:1/1
D	4		0	1	1610062	1610067	13	6	7	A10:1/1	A11:0/1	A2:0/0	A3:1/1	A4:1/1	A5:1/1	A6:0/0	A7:0/0	A8:1/1	A9:0/1	B1:0/0	B10:0/0	B11:0/1	B2:0/1	B3:0/1	B4:0/1	B5:1/1	B6:1/1	B8:1/1	B9:1/1
D	5		0	1	1610062	1610068	4	2	2	A10:0/0	A11:0/0	A2:0/0	A3:1/1	A4:1/1	A5:0/0	A6:0/0	A7:0/0	A8:0/0	A9:0/0	B1:0/0	B10:0/0	B11:0/1	B2:0/0	B3:0/0	B4:0/1	B5:0/0	B6:0/0	B8:0/0	B9:0/0
D	1		0	1	1613022	1613024	3	3	0	A10:0/0	A11:0/0	A2:0/0	A3:0/1	A4:0/0	A5:0/1	A6:0/0	A7:0/0	A8:0/0	A9:0/1	B1:0/0	B10:0/0	B11:0/0	B2:0/0	B3:0/0	B4:0/0	B5:0/0	B6:0/0	B8:0/0	B9:0/0
D	1		0	1	1613045	1613047	8	5	3	A10:0/0	A11:0/0	A2:0/1	A3:0/1	A4:0/1	A5:0/0	A6:0/1	A7:0/0	A8:0/1	A9:0/0	B1:0/0	B10:0/0	B11:0/1	B2:0/0	B3:0/1	B4:0/1	B5:0/0	B6:0/0	B8:0/0	B9:0/0
D	2		0	1	1613066	1613069	7	5	2	A10:0/1	A11:0/1	A2:0/0	A3:0/1	A4:0/0	A5:0/0	A6:0/1	A7:0/1	A8:0/0	A9:0/0	B1:0/0	B10:0/0	B11:0/0	B2:0/0	B3:0/0	B4:0/1	B5:0/0	B6:0/0	B8:0/1	B9:0/0
D	4		0	1	1613087	1613092	5	0	5	A10:0/0	A11:0/0	A2:0/0	A3:0/0	A4:0/0	A5:0/0	A6:0/0	A7:0/0	A8:0/0	A9:0/0	B1:0/1	B10:0/0	B11:0/0	B2:0/1	B3:0/0	B4:0/1	B5:0/0	B6:0/0	B8:0/1	B9:0/1
D	1		0	1	1613318	1613320	3	2	1	A10:0/1	A11:0/0	A2:0/0	A3:0/0	A4:0/0	A5:0/1	A6:0/0	A7:0/0	A8:0/0	A9:0/0	B1:0/0	B10:0/0	B11:0/0	B2:0/0	B3:0/0	B4:0/0	B5:0/1	B6:0/0	B8:0/0	B9:0/0
D	1		0	1	1613338	1613340	2	2	0	A10:0/0	A11:0/0	A2:0/0	A3:0/0	A4:0/0	A5:0/1	A6:0/0	A7:0/0	A8:0/1	A9:0/0	B1:0/0	B10:0/0	B11:0/0	B2:0/0	B3:0/0	B4:0/0	B5:0/0	B6:0/0	B8:0/0	B9:0/0
D	1		0	1	1613350	1613352	10	3	7	A10:0/0	A11:0/1	A2:0/1	A3:0/0	A4:0/0	A5:0/1	A6:0/0	A7:0/0	A8:0/0	A9:0/0	B1:0/0	B10:0/0	B11:0/0	B2:0/1	B3:0/1	B4:0/1	B5:0/1	B6:0/1	B8:0/1	B9:0/1
D	1		0	1	1613358	1613360	6	3	3	A10:0/0	A11:0/0	A2:0/0	A3:0/1	A4:0/0	A5:0/1	A6:0/0	A7:0/0	A8:0/1	A9:0/0	B1:0/0	B10:0/0	B11:0/1	B2:0/0	B3:0/0	B4:0/0	B5:0/1	B6:0/0	B8:0/1	B9:0/0
D	1		0	1	1613360	1613362	7	5	2	A10:0/1	A11:0/1	A2:0/0	A3:0/0	A4:0/1	A5:0/0	A6:0/1	A7:0/1	A8:0/0	A9:0/0	B1:0/0	B10:0/0	B11:0/0	B2:0/0	B3:0/0	B4:0/0	B5:0/0	B6:0/1	B8:0/1	B9:0/0
D	1		0	1	1613364	1613366	4	2	2	A10:0/0	A11:0/0	A2:0/1	A3:0/0	A4:0/0	A5:0/0	A6:0/0	A7:0/0	A8:0/1	A9:0/0	B1:0/0	B10:0/0	B11:0/0	B2:0/0	B3:0/0	B4:0/1	B5:0/0	B6:0/1	B8:0/0	B9:0/0
D	1		0	1	1613424	1613426	6	3	3	A10:0/0	A11:0/0	A2:0/0	A3:0/0	A4:0/1	A5:0/1	A6:0/0	A7:0/0	A8:0/1	A9:0/0	B1:0/1	B10:0/0	B11:0/1	B2:0/0	B3:0/0	B4:0/0	B5:0/0	B6:0/0	B8:0/1	B9:0/0
D	3		0	1	1613429	1613433	4	2	2	A10:0/0	A11:0/1	A2:0/0	A3:0/0	A4:0/0	A5:0/1	A6:0/0	A7:0/0	A8:0/0	A9:0/0	B1:0/0	B10:0/0	B11:0/0	B2:0/1	B3:0/0	B4:0/0	B5:0/1	B6:0/0	B8:0/0	B9:0/0
D	1		0	1	1613451	1613453	8	4	4	A10:0/0	A11:0/0	A2:0/1	A3:0/1	A4:0/0	A5:0/1	A6:0/0	A7:0/0	A8:0/1	A9:0/0	B1:0/1	B10:0/0	B11:0/0	B2:0/1	B3:0/0	B4:0/1	B5:0/0	B6:0/1	B8:0/0	B9:0/0
D	1		0	1	1613662	1613664	12	7	5	A10:0/1	A11:0/1	A2:0/1	A3:0/1	A4:0/0	A5:0/0	A6:0/1	A7:0/1	A8:0/0	A9:0/1	B1:0/0	B10:0/1	B11:0/0	B2:0/1	B3:0/1	B4:0/1	B5:0/1	B6:0/0	B8:0/0	B9:0/0
D	1		0	1	1613703	1613705	20	10	10	A10:1/1	A11:0/1	A2:0/1	A3:0/1	A4:0/1	A5:0/1	A6:0/1	A7:0/1	A8:1/1	A9:1/1	B1:0/1	B10:0/1	B11:0/1	B2:0/1	B3:0/1	B4:0/1	B5:0/1	B6:0/1	B8:0/1	B9:0/1
D	3		0	1	1613834	1613838	6	3	3	A10:0/0	A11:0/0	A2:0/1	A3:0/0	A4:0/0	A5:0/0	A6:0/1	A7:0/0	A8:0/0	A9:0/1	B1:0/0	B10:0/1	B11:0/1	B2:0/1	B3:0/0	B4:0/0	B5:0/0	B6:0/0	B8:0/0	B9:0/0
D	4		0	1	1614049	1614054	3	2	1	A10:0/0	A11:1/1	A2:0/0	A3:0/0	A4:0/0	A5:0/1	A6:0/0	A7:0/0	A8:0/0	A9:0/0	B1:0/0	B10:0/0	B11:0/0	B2:0/0	B3:0/0	B4:0/0	B5:0/0	B6:0/0	B8:0/0	B9:0/1
D	10173		0	1	1614169	1624343	4	2	2	A10:0/0	A11:0/0	A2:0/1	A3:0/1	A4:0/0	A5:0/0	A6:0/0	A7:0/0	A8:0/0	A9:0/0	B1:0/0	B10:0/0	B11:0/0	B2:0/0	B3:0/1	B4:0/0	B5:0/1	B6:0/0	B8:0/0	B9:0/0
D	1		0	1	1615671	1615673	5	2	3	A10:0/0	A11:0/0	A2:0/0	A3:0/0	A4:0/0	A5:0/0	A6:0/1	A7:0/1	A8:0/0	A9:0/0	B1:0/0	B10:0/1	B11:0/0	B2:0/0	B3:0/1	B4:0/0	B5:0/0	B6:0/1	B8:0/0	B9:0/0
D	2		0	1	1617607	1617610	3	2	1	A10:0/0	A11:0/0	A2:0/0	A3:0/0	A4:0/0	A5:0/0	A6:0/1	A7:0/0	A8:0/0	A9:0/1	B1:0/0	B10:0/0	B11:0/0	B2:0/0	B3:0/0	B4:0/0	B5:0/0	B6:0/0	B8:0/0	B9:0/1
D	1		0	1	1617610	1617612	15	6	9	A10:0/1	A11:0/0	A2:0/1	A3:0/1	A4:0/0	A5:0/0	A6:1/1	A7:0/1	A8:0/0	A9:0/1	B1:0/1	B10:0/1	B11:0/1	B2:0/1	B3:0/1	B4:0/1	B5:0/1	B6:0/0	B8:0/1	B9:0/1
D	3		0	1	1617897	1617901	20	10	10	A10:1/1	A11:1/1	A2:1/1	A3:1/1	A4:1/1	A5:1/1	A6:1/1	A7:1/1	A8:1/1	A9:1/1	B1:1/1	B10:1/1	B11:1/1	B2:1/1	B3:1/1	B4:1/1	B5:1/1	B6:1/1	B8:1/1	B9:1/1
D	1		0	1	1618094	1618096	19	10	9	A10:1/1	A11:1/1	A2:1/1	A3:1/1	A4:1/1	A5:1/1	A6:1/1	A7:0/1	A8:1/1	A9:1/1	B1:1/1	B10:0/1	B11:1/1	B2:1/1	B3:0/0	B4:1/1	B5:0/1	B6:1/1	B8:1/1	B9:1/1
D	2		0	1	1618094	1618097	3	2	1	A10:1/1	A11:0/0	A2:0/0	A3:0/0	A4:0/0	A5:0/0	A6:0/0	A7:0/0	A8:0/0	A9:1/1	B1:0/0	B10:0/1	B11:0/0	B2:0/0	B3:0/0	B4:0/0	B5:0/0	B6:0/0	B8:0/0	B9:0/0
D	1		0	1	1620558	1620560	20	10	10	A10:0/1	A11:0/1	A2:1/1	A3:1/1	A4:0/1	A5:1/1	A6:0/1	A7:0/1	A8:0/1	A9:0/1	B1:1/1	B10:1/1	B11:0/1	B2:1/1	B3:1/1	B4:0/1	B5:1/1	B6:1/1	B8:0/1	B9:1/1
D	13		0	1	1622507	1622521	10	4	6	A10:0/0	A11:1/1	A2:0/0	A3:0/0	A4:1/1	A5:1/1	A6:0/0	A7:0/0	A8:0/0	A9:1/1	B1:1/1	B10:0/0	B11:1/1	B2:0/0	B3:1/1	B4:1/1	B5:1/1	B6:0/0	B8:1/1	B9:0/0
D	3		0	1	1624256	1624260	17	9	8	A10:1/1	A11:1/1	A2:1/1	A3:1/1	A4:1/1	A5:1/1	A6:0/0	A7:1/1	A8:1/1	A9:1/1	B1:1/1	B10:1/1	B11:1/1	B2:1/1	B3:1/1	B4:0/0	B5:1/1	B6:0/0	B8:1/1	B9:1/1
D	2		0	1	1624257	1624260	3	2	1	A10:0/0	A11:0/0	A2:0/0	A3:0/0	A4:0/0	A5:0/0	A6:0/0	A7:1/1	A8:1/1	A9:0/0	B1:0/0	B10:0/0	B11:0/0	B2:0/0	B3:0/0	B4:1/1	B5:0/0	B6:0/0	B8:0/0	B9:0/0
D	1		0	1	1626067	1626069	20	10	10	A10:0/1	A11:1/1	A2:0/1	A3:0/1	A4:0/1	A5:0/1	A6:1/1	A7:1/1	A8:1/1	A9:0/1	B1:0/1	B10:0/1	B11:0/1	B2:0/1	B3:0/1	B4:1/1	B5:0/1	B6:0/1	B8:1/1	B9:1/1
D	4		0	1	1626133	1626138	8	5	3	A10:0/1	A11:0/0	A2:0/1	A3:0/1	A4:1/1	A5:0/0	A6:0/0	A7:0/0	A8:0/0	A9:0/1	B1:0/0	B10:0/1	B11:0/0	B2:0/0	B3:0/0	B4:0/0	B5:0/1	B6:0/1	B8:0/0	B9:0/0
D	1		0	1	1627395	1627397	17	8	9	A10:0/0	A11:0/1	A2:0/1	A3:1/1	A4:0/1	A5:1/1	A6:0/1	A7:1/1	A8:0/0	A9:1/1	B1:0/1	B10:0/1	B11:1/1	B2:0/0	B3:1/1	B4:0/1	B5:0/1	B6:0/1	B8:0/1	B9:0/1
D	1		0	1	1627401	1627403	15	6	9	A10:0/1	A11:0/1	A2:0/1	A3:0/0	A4:0/0	A5:0/0	A6:0/1	A7:0/1	A8:1/1	A9:0/0	B1:0/1	B10:0/1	B11:0/1	B2:1/1	B3:0/0	B4:0/1	B5:0/1	B6:0/1	B8:0/1	B9:0/1
D	1		0	1	1627495	1627497	20	10	10	A10:1/1	A11:1/1	A2:1/1	A3:1/1	A4:1/1	A5:1/1	A6:1/1	A7:1/1	A8:1/1	A9:1/1	B1:1/1	B10:1/1	B11:1/1	B2:1/1	B3:1/1	B4:1/1	B5:1/1	B6:1/1	B8:1/1	B9:1/1
D	1		0	1	1627683	1627685	20	10	10	A10:0/1	A11:0/1	A2:0/1	A3:1/1	A4:0/1	A5:0/1	A6:1/1	A7:0/1	A8:0/1	A9:0/1	B1:0/1	B10:0/1	B11:1/1	B2:0/1	B3:0/1	B4:0/1	B5:0/1	B6:0/1	B8:0/1	B9:0/1
D	1		0	1	1627896	1627898	19	9	10	A10:0/1	A11:0/1	A2:0/1	A3:0/1	A4:0/1	A5:0/1	A6:0/1	A7:0/1	A8:0/0	A9:0/1	B1:0/1	B10:0/1	B11:0/1	B2:0/1	B3:0/1	B4:0/1	B5:0/1	B6:0/1	B8:0/1	B9:1/1
D	1		0	1	1628081	1628083	6	3	3	A10:0/0	A11:0/0	A2:0/0	A3:0/1	A4:0/0	A5:0/1	A6:0/0	A7:0/0	A8:0/1	A9:0/0	B1:0/0	B10:0/0	B11:0/0	B2:0/1	B3:0/0	B4:0/0	B5:0/0	B6:0/0	B8:0/1	B9:0/1
D	1		0	1	1628106	1628108	3	2	1	A10:0/0	A11:0/0	A2:0/0	A3:0/1	A4:0/0	A5:0/0	A6:0/0	A7:0/0	A8:0/1	A9:0/0	B1:0/0	B10:0/0	B11:0/0	B2:0/0	B3:0/0	B4:0/0	B5:0/0	B6:0/0	B8:0/0	B9:0/1
D	1		0	1	1628464	1628466	3	1	2	A10:0/0	A11:0/0	A2:0/0	A3:0/0	A4:0/0	A5:0/0	A6:0/0	A7:0/0	A8:0/0	A9:0/1	B1:0/1	B10:0/1	B11:0/0	B2:0/0	B3:0/0	B4:0/0	B5:0/0	B6:0/0	B8:0/0	B9:0/0
D	1		0	1	1630259	1630261	6	2	4	A10:0/0	A11:0/1	A2:0/0	A3:0/0	A4:0/0	A5:0/0	A6:0/0	A7:0/0	A8:0/1	A9:0/0	B1:1/1	B10:0/0	B11:1/1	B2:0/1	B3:0/0	B4:0/0	B5:0/1	B6:0/0	B8:0/0	B9:0/0
D	12		0	1	1630337	1630350	20	10	10	A10:1/1	A11:1/1	A2:1/1	A3:1/1	A4:1/1	A5:1/1	A6:1/1	A7:1/1	A8:1/1	A9:1/1	B1:1/1	B10:1/1	B11:1/1	B2:1/1	B3:1/1	B4:1/1	B5:1/1	B6:1/1	B8:1/1	B9:1/1
D	1		0	1	1631590	1631592	20	10	10	A10:0/1	A11:0/1	A2:1/1	A3:0/1	A4:0/1	A5:0/1	A6:0/1	A7:1/1	A8:1/1	A9:0/1	B1:0/1	B10:0/1	B11:1/1	B2:1/1	B3:1/1	B4:0/1	B5:0/1	B6:0/1	B8:0/1	B9:0/1
D	2		0	1	1632060	1632063	14	6	8	A10:0/0	A11:1/1	A2:0/0	A3:0/0	A4:0/1	A5:1/1	A6:1/1	A7:1/1	A8:1/1	A9:0/0	B1:1/1	B10:1/1	B11:1/1	B2:1/1	B3:0/0	B4:1/1	B5:1/1	B6:0/0	B8:1/1	B9:1/1
D	10		0	1	1641350	1641361	2	1	1	A10:0/0	A11:0/0	A2:0/0	A3:0/0	A4:0/0	A5:0/1	A6:0/0	A7:0/0	A8:0/0	A9:0/0	B1:0/0	B10:0/0	B11:0/0	B2:0/0	B3:0/0	B4:0/0	B5:0/0	B6:0/0	B8:0/0	B9:0/1
D	37		0	1	1641910	1641948	16	6	10	A10:1/1	A11:0/0	A2:1/1	A3:0/0	A4:1/1	A5:1/1	A6:0/0	A7:1/1	A8:1/1	A9:0/0	B1:1/1	B10:1/1	B11:1/1	B2:1/1	B3:1/1	B4:1/1	B5:1/1	B6:1/1	B8:1/1	B9:1/1
D	2		0	1	1642658	1642661	17	9	8	A10:0/1	A11:0/1	A2:0/1	A3:0/1	A4:0/1	A5:0/1	A6:0/1	A7:0/1	A8:0/0	A9:1/1	B1:0/1	B10:0/0	B11:0/1	B2:0/0	B3:0/1	B4:0/1	B5:0/1	B6:0/1	B8:0/1	B9:0/1
D	7		0	1	1644074	1644082	15	8	7	A10:1/1	A11:1/1	A2:0/0	A3:0/1	A4:1/1	A5:1/1	A6:0/1	A7:0/1	A8:0/0	A9:0/1	B1:1/1	B10:0/0	B11:0/1	B2:0/0	B3:1/1	B4:1/1	B5:0/0	B6:0/1	B8:0/1	B9:0/1
D	1		0	1	1645850	1645852	20	10	10	A10:1/1	A11:1/1	A2:1/1	A3:1/1	A4:1/1	A5:1/1	A6:1/1	A7:1/1	A8:1/1	A9:1/1	B1:1/1	B10:1/1	B11:1/1	B2:1/1	B3:1/1	B4:1/1	B5:1/1	B6:1/1	B8:1/1	B9:1/1
D	1		0	1	1646600	1646602	20	10	10	A10:1/1	A11:1/1	A2:0/1	A3:1/1	A4:1/1	A5:0/1	A6:1/1	A7:0/1	A8:1/1	A9:1/1	B1:1/1	B10:1/1	B11:1/1	B2:0/1	B3:0/1	B4:0/1	B5:1/1	B6:0/1	B8:0/1	B9:1/1
D	1		0	1	1647374	1647376	20	10	10	A10:1/1	A11:0/1	A2:0/1	A3:0/1	A4:1/1	A5:1/1	A6:0/1	A7:1/1	A8:1/1	A9:0/1	B1:0/1	B10:1/1	B11:0/1	B2:0/1	B3:1/1	B4:0/1	B5:0/1	B6:0/1	B8:1/1	B9:1/1
D	4		0	1	1647830	1647835	20	10	10	A10:1/1	A11:1/1	A2:1/1	A3:1/1	A4:1/1	A5:1/1	A6:1/1	A7:1/1	A8:1/1	A9:1/1	B1:1/1	B10:1/1	B11:1/1	B2:1/1	B3:1/1	B4:1/1	B5:1/1	B6:1/1	B8:1/1	B9:1/1
D	1		0	1	1650285	1650287	20	10	10	A10:1/1	A11:0/1	A2:0/1	A3:1/1	A4:0/1	A5:0/1	A6:1/1	A7:1/1	A8:0/1	A9:0/1	B1:1/1	B10:0/1	B11:0/1	B2:0/1	B3:0/1	B4:1/1	B5:0/1	B6:0/1	B8:0/1	B9:1/1
D	1		0	1	1650638	1650640	19	10	9	A10:1/1	A11:1/1	A2:0/1	A3:0/1	A4:0/1	A5:1/1	A6:1/1	A7:0/1	A8:0/1	A9:0/1	B1:1/1	B10:1/1	B11:0/1	B2:0/1	B3:1/1	B4:0/0	B5:1/1	B6:1/1	B8:1/1	B9:1/1
D	14		0	1	1653529	1653544	5	4	1	A10:0/0	A11:0/0	A2:0/1	A3:0/1	A4:0/0	A5:0/0	A6:0/0	A7:0/1	A8:0/1	A9:0/0	B1:0/0	B10:0/0	B11:0/0	B2:0/0	B3:0/0	B4:0/0	B5:0/0	B6:0/0	B8:0/1	B9:0/0
D	1		0	1	1653920	1653922	3	1	2	A10:0/0	A11:0/0	A2:0/0	A3:0/0	A4:0/0	A5:0/0	A6:0/0	A7:0/0	A8:0/0	A9:0/1	B1:0/0	B10:0/0	B11:0/0	B2:0/0	B3:0/1	B4:0/0	B5:0/1	B6:0/0	B8:0/0	B9:0/0
D	3		0	1	1653971	1653975	9	5	4	A10:0/1	A11:0/0	A2:0/0	A3:0/0	A4:0/1	A5:0/1	A6:0/0	A7:0/1	A8:0/0	A9:0/1	B1:0/1	B10:0/1	B11:0/0	B2:0/1	B3:0/0	B4:0/0	B5:0/1	B6:0/0	B8:0/0	B9:0/0
D	3		0	1	1656903	1656907	20	10	10	A10:1/1	A11:1/1	A2:1/1	A3:1/1	A4:1/1	A5:1/1	A6:1/1	A7:1/1	A8:1/1	A9:1/1	B1:1/1	B10:1/1	B11:1/1	B2:1/1	B3:1/1	B4:1/1	B5:1/1	B6:1/1	B8:1/1	B9:1/1
D	3		0	1	1657926	1657930	10	5	5	A10:0/0	A11:1/1	A2:1/1	A3:1/1	A4:0/0	A5:0/0	A6:0/0	A7:0/1	A8:0/0	A9:1/1	B1:0/0	B10:0/0	B11:0/0	B2:0/0	B3:1/1	B4:1/1	B5:1/1	B6:0/0	B8:1/1	B9:1/1
D	2		0	1	1657927	1657930	11	4	7	A10:0/0	A11:0/0	A2:1/1	A3:0/0	A4:0/0	A5:1/1	A6:0/0	A7:0/0	A8:1/1	A9:1/1	B1:1/1	B10:1/1	B11:0/0	B2:1/1	B3:0/0	B4:1/1	B5:0/1	B6:1/1	B8:0/0	B9:1/1
D	1		0	1	1657928	1657930	4	2	2	A10:0/0	A11:0/0	A2:0/0	A3:0/0	A4:0/0	A5:0/0	A6:1/1	A7:0/0	A8:1/1	A9:0/0	B1:0/0	B10:0/0	B11:0/0	B2:1/1	B3:0/0	B4:0/0	B5:0/1	B6:0/0	B8:0/0	B9:0/0
D	1		0	1	1658151	1658153	2	0	2	A10:0/0	A11:0/0	A2:0/0	A3:0/0	A4:0/0	A5:0/0	A6:0/0	A7:0/0	A8:0/0	A9:0/0	B1:0/0	B10:0/0	B11:0/0	B2:0/1	B3:0/0	B4:0/0	B5:0/0	B6:0/0	B8:0/0	B9:0/1
D	3		0	1	1659306	1659310	20	10	10	A10:1/1	A11:1/1	A2:1/1	A3:1/1	A4:1/1	A5:1/1	A6:1/1	A7:1/1	A8:1/1	A9:1/1	B1:1/1	B10:1/1	B11:1/1	B2:1/1	B3:1/1	B4:0/1	B5:1/1	B6:1/1	B8:1/1	B9:1/1
D	1		0	1	1659629	1659631	20	10	10	A10:1/1	A11:0/1	A2:0/1	A3:1/1	A4:1/1	A5:1/1	A6:1/1	A7:0/1	A8:1/1	A9:1/1	B1:0/1	B10:0/1	B11:0/1	B2:1/1	B3:1/1	B4:1/1	B5:1/1	B6:1/1	B8:0/1	B9:0/1
D	2		0	1	1661527	1661530	20	10	10	A10:0/1	A11:1/1	A2:0/1	A3:1/1	A4:1/1	A5:1/1	A6:0/1	A7:1/1	A8:0/1	A9:1/1	B1:1/1	B10:1/1	B11:1/1	B2:1/1	B3:1/1	B4:1/1	B5:1/1	B6:1/1	B8:1/1	B9:0/1
D	1		0	1	1665227	1665229	3	3	0	A10:0/1	A11:0/0	A2:0/1	A3:0/0	A4:0/0	A5:0/0	A6:1/1	A7:0/0	A8:0/0	A9:0/0	B1:0/0	B10:0/0	B11:0/0	B2:0/0	B3:0/0	B4:0/0	B5:0/0	B6:0/0	B8:0/0	B9:0/0
D	8		0	1	1665846	1665855	11	6	5	A10:0/0	A11:1/1	A2:0/1	A3:1/1	A4:1/1	A5:0/0	A6:0/0	A7:0/0	A8:0/1	A9:1/1	B1:0/0	B10:1/1	B11:1/1	B2:1/1	B3:0/0	B4:0/0	B5:1/1	B6:0/1	B8:0/0	B9:0/0
D	1		0	1	1667656	1667658	11	6	5	A10:0/0	A11:1/1	A2:0/1	A3:0/1	A4:0/1	A5:0/0	A6:0/0	A7:0/1	A8:0/0	A9:0/1	B1:0/0	B10:0/1	B11:0/1	B2:0/1	B3:0/0	B4:0/0	B5:0/1	B6:0/1	B8:0/0	B9:0/0
D	2		0	1	1667656	1667659	17	8	9	A10:1/1	A11:1/1	A2:0/1	A3:0/0	A4:0/1	A5:0/1	A6:0/1	A7:0/1	A8:0/1	A9:0/0	B1:1/1	B10:0/1	B11:0/1	B2:0/1	B3:1/1	B4:1/1	B5:0/0	B6:0/1	B8:1/1	B9:1/1
D	2		0	1	1669389	1669392	4	1	3	A10:0/0	A11:0/0	A2:0/0	A3:0/0	A4:0/0	A5:0/0	A6:0/0	A7:0/0	A8:0/0	A9:0/1	B1:0/0	B10:0/1	B11:0/1	B2:0/1	B3:0/0	B4:0/0	B5:0/0	B6:0/0	B8:0/0	B9:0/0
D	1		0	1	1669390	1669392	13	7	6	A10:0/0	A11:0/1	A2:0/1	A3:1/1	A4:0/1	A5:0/0	A6:0/0	A7:0/1	A8:0/1	A9:0/1	B1:0/0	B10:0/1	B11:0/1	B2:0/1	B3:0/0	B4:0/0	B5:1/1	B6:0/1	B8:0/0	B9:0/1
D	3		0	1	1669466	1669470	12	7	5	A10:0/0	A11:1/1	A2:1/1	A3:1/1	A4:1/1	A5:0/0	A6:0/0	A7:1/1	A8:1/1	A9:1/1	B1:0/0	B10:1/1	B11:0/1	B2:0/1	B3:0/0	B4:0/0	B5:1/1	B6:1/1	B8:0/0	B9:0/0
D	2		0	1	1670298	1670301	14	9	5	A10:0/1	A11:0/1	A2:0/1	A3:1/1	A4:0/1	A5:0/0	A6:1/1	A7:0/1	A8:0/1	A9:1/1	B1:0/0	B10:1/1	B11:1/1	B2:1/1	B3:0/0	B4:0/0	B5:1/1	B6:1/1	B8:0/0	B9:0/0
D	3		0	1	1670298	1670302	16	7	9	A10:1/1	A11:1/1	A2:0/0	A3:0/0	A4:0/1	A5:1/1	A6:1/1	A7:0/1	A8:0/1	A9:0/0	B1:1/1	B10:1/1	B11:0/1	B2:1/1	B3:1/1	B4:1/1	B5:0/0	B6:1/1	B8:1/1	B9:1/1
D	1		0	1	1671717	1671719	20	10	10	A10:1/1	A11:1/1	A2:1/1	A3:0/1	A4:1/1	A5:1/1	A6:1/1	A7:1/1	A8:0/1	A9:1/1	B1:1/1	B10:1/1	B11:1/1	B2:1/1	B3:1/1	B4:1/1	B5:0/1	B6:1/1	B8:1/1	B9:1/1
D	1		0	1	1675580	1675582	6	4	2	A10:1/1	A11:0/0	A2:0/1	A3:0/1	A4:0/0	A5:0/0	A6:0/0	A7:0/1	A8:0/0	A9:0/0	B1:0/1	B10:0/0	B11:0/0	B2:0/0	B3:0/0	B4:0/1	B5:0/0	B6:0/0	B8:0/0	B9:0/0
D	8		0	1	1677212	1677221	3	2	1	A10:0/1	A11:0/1	A2:0/0	A3:0/0	A4:0/0	A5:0/0	A6:0/0	A7:0/0	A8:0/0	A9:0/0	B1:0/0	B10:0/0	B11:0/0	B2:0/0	B3:0/0	B4:0/0	B5:0/1	B6:0/0	B8:0/0	B9:0/0
D	4		0	1	1677262	1677267	4	2	2	A10:0/0	A11:0/1	A2:0/0	A3:0/0	A4:0/1	A5:0/0	A6:0/0	A7:0/0	A8:0/0	A9:0/0	B1:0/0	B10:0/0	B11:0/0	B2:0/0	B3:0/1	B4:0/0	B5:0/0	B6:0/1	B8:0/0	B9:0/0
D	5		0	1	1677398	1677404	3	0	3	A10:0/0	A11:0/0	A2:0/0	A3:0/0	A4:0/0	A5:0/0	A6:0/0	A7:0/0	A8:0/0	A9:0/0	B1:0/0	B10:0/1	B11:0/0	B2:0/0	B3:0/0	B4:0/0	B5:0/1	B6:0/1	B8:0/0	B9:0/0
D	1		0	1	1677471	1677473	4	4	0	A10:0/0	A11:0/1	A2:0/0	A3:0/0	A4:0/1	A5:0/0	A6:0/0	A7:0/1	A8:0/1	A9:0/0	B1:0/0	B10:0/0	B11:0/0	B2:0/0	B3:0/0	B4:0/0	B5:0/0	B6:0/0	B8:0/0	B9:0/0
D	2		0	1	1677480	1677483	3	1	2	A10:0/0	A11:0/0	A2:0/0	A3:0/0	A4:0/0	A5:0/0	A6:0/0	A7:0/1	A8:0/0	A9:0/0	B1:0/0	B10:0/0	B11:0/0	B2:0/0	B3:0/1	B4:0/0	B5:0/0	B6:0/0	B8:0/1	B9:0/0
D	4		0	1	1677486	1677491	11	6	5	A10:0/1	A11:0/0	A2:0/1	A3:0/1	A4:0/0	A5:0/1	A6:0/0	A7:0/1	A8:0/0	A9:0/1	B1:0/1	B10:0/0	B11:0/1	B2:0/0	B3:0/0	B4:0/1	B5:0/1	B6:0/0	B8:0/1	B9:0/0
D	3		0	1	1677489	1677493	3	2	1	A10:0/0	A11:0/0	A2:0/0	A3:0/0	A4:0/0	A5:0/0	A6:0/0	A7:0/1	A8:0/1	A9:0/0	B1:0/0	B10:0/0	B11:0/0	B2:0/0	B3:0/0	B4:0/1	B5:0/0	B6:0/0	B8:0/0	B9:0/0
D	1		0	1	1677495	1677497	4	1	3	A10:0/0	A11:0/0	A2:0/0	A3:0/0	A4:0/0	A5:0/0	A6:0/0	A7:0/1	A8:0/0	A9:0/0	B1:0/1	B10:0/0	B11:0/0	B2:0/1	B3:0/1	B4:0/0	B5:0/0	B6:0/0	B8:0/1	B9:0/0
D	1		0	1	1677499	1677501	5	1	4	A10:0/0	A11:0/0	A2:0/0	A3:0/1	A4:0/0	A5:0/0	A6:0/0	A7:0/0	A8:0/0	A9:0/0	B1:0/0	B10:0/1	B11:0/0	B2:0/1	B3:0/0	B4:0/1	B5:0/0	B6:0/1	B8:0/0	B9:0/0
D	1		0	1	1677501	1677503	6	3	3	A10:0/1	A11:0/0	A2:0/0	A3:0/0	A4:0/1	A5:0/0	A6:0/0	A7:0/0	A8:0/0	A9:0/1	B1:0/0	B10:0/0	B11:0/1	B2:0/1	B3:0/0	B4:0/1	B5:0/0	B6:0/0	B8:0/0	B9:0/0
D	1		0	1	1677510	1677512	2	1	1	A10:0/0	A11:0/0	A2:0/0	A3:0/0	A4:0/0	A5:0/0	A6:0/0	A7:0/1	A8:0/0	A9:0/0	B1:0/1	B10:0/0	B11:0/0	B2:0/0	B3:0/0	B4:0/0	B5:0/0	B6:0/1	B8:0/0	B9:0/0
D	3		0	1	1677819	1677823	3	2	1	A10:0/0	A11:0/0	A2:0/1	A3:0/0	A4:0/1	A5:0/0	A6:0/0	A7:0/0	A8:0/0	A9:0/0	B1:0/0	B10:0/0	B11:0/0	B2:0/0	B3:0/0	B4:0/0	B5:0/1	B6:0/0	B8:0/0	B9:0/0
D	1		0	1	1677825	1677827	4	0	4	A10:0/0	A11:0/0	A2:0/0	A3:0/0	A4:0/0	A5:0/0	A6:0/0	A7:0/0	A8:0/0	A9:0/0	B1:0/0	B10:0/0	B11:0/1	B2:0/0	B3:0/1	B4:0/0	B5:0/1	B6:0/0	B8:0/1	B9:0/0
D	1		0	1	1677828	1677830	6	3	3	A10:0/1	A11:0/0	A2:0/0	A3:0/1	A4:0/0	A5:0/0	A6:0/0	A7:0/1	A8:0/0	A9:0/0	B1:0/0	B10:0/1	B11:0/0	B2:0/1	B3:0/1	B4:0/0	B5:0/0	B6:0/0	B8:0/0	B9:0/0
D	1		0	1	1677848	1677850	4	3	1	A10:0/0	A11:0/0	A2:0/0	A3:0/0	A4:0/1	A5:0/1	A6:0/0	A7:0/0	A8:0/0	A9:0/1	B1:0/0	B10:0/1	B11:0/0	B2:0/0	B3:0/0	B4:0/0	B5:0/0	B6:0/0	B8:0/0	B9:0/0
D	2		0	1	1678135	1678138	3	1	2	A10:0/0	A11:0/0	A2:0/0	A3:0/0	A4:0/0	A5:0/0	A6:0/0	A7:0/0	A8:0/0	A9:0/1	B1:0/0	B10:0/0	B11:0/0	B2:0/1	B3:0/0	B4:0/0	B5:0/1	B6:0/0	B8:0/0	B9:0/0
D	2		0	1	1678136	1678139	20	10	10	A10:1/1	A11:0/1	A2:1/1	A3:0/1	A4:1/1	A5:1/1	A6:1/1	A7:0/1	A8:0/1	A9:1/1	B1:1/1	B10:1/1	B11:1/1	B2:1/1	B3:1/1	B4:0/1	B5:1/1	B6:1/1	B8:1/1	B9:1/1
D	157932		0	1	1678801	1836734	15	8	7	A10:0/1	A11:0/1	A2:0/1	A3:0/1	A4:0/1	A5:0/1	A6:0/1	A7:0/0	A8:0/1	A9:0/0	B1:0/1	B10:0/0	B11:0/0	B2:0/0	B3:0/1	B4:0/1	B5:0/1	B6:0/1	B8:0/1	B9:0/1
D	157932		0	1	1678843	1836776	4	2	2	A10:0/0	A11:0/0	A2:0/0	A3:0/0	A4:0/0	A5:0/0	A6:0/0	A7:0/1	A8:0/1	A9:0/0	B1:0/0	B10:0/0	B11:0/0	B2:0/0	B3:0/1	B4:0/0	B5:0/0	B6:0/0	B8:0/1	B9:0/0
D	1		0	1	1682097	1682099	3	1	2	A10:0/0	A11:0/0	A2:0/1	A3:0/0	A4:0/0	A5:0/0	A6:0/0	A7:0/0	A8:0/0	A9:0/0	B1:0/0	B10:0/0	B11:0/0	B2:0/1	B3:0/0	B4:0/0	B5:0/0	B6:0/0	B8:0/0	B9:0/1
D	16		0	1	1684217	1684234	20	10	10	A10:1/1	A11:1/1	A2:1/1	A3:1/1	A4:1/1	A5:1/1	A6:1/1	A7:1/1	A8:1/1	A9:1/1	B1:1/1	B10:1/1	B11:1/1	B2:1/1	B3:1/1	B4:1/1	B5:0/1	B6:1/1	B8:1/1	B9:1/1
D	18		0	1	1684217	1684236	4	2	2	A10:0/0	A11:0/0	A2:0/0	A3:0/0	A4:0/0	A5:0/0	A6:0/0	A7:1/1	A8:1/1	A9:0/0	B1:0/0	B10:0/0	B11:0/0	B2:1/1	B3:0/0	B4:0/0	B5:0/0	B6:0/0	B8:0/0	B9:0/1
D	2		0	1	1684493	1684496	3	3	0	A10:1/1	A11:0/0	A2:0/1	A3:0/0	A4:0/0	A5:0/0	A6:0/1	A7:0/0	A8:0/0	A9:0/0	B1:0/0	B10:0/0	B11:0/0	B2:0/0	B3:0/0	B4:0/0	B5:0/0	B6:0/0	B8:0/0	B9:0/0
D	1		0	1	1685146	1685148	12	7	5	A10:0/0	A11:0/1	A2:0/1	A3:0/1	A4:0/1	A5:0/0	A6:0/0	A7:0/1	A8:0/1	A9:0/1	B1:0/0	B10:0/1	B11:0/1	B2:0/1	B3:0/0	B4:0/0	B5:0/1	B6:0/1	B8:0/0	B9:0/0
D	12		0	1	1685828	1685841	14	6	8	A10:0/1	A11:1/1	A2:0/0	A3:0/0	A4:1/1	A5:1/1	A6:0/0	A7:1/1	A8:1/1	A9:0/0	B1:1/1	B10:1/1	B11:0/0	B2:1/1	B3:1/1	B4:1/1	B5:0/0	B6:0/1	B8:1/1	B9:1/1
D	1		0	1	1690369	1690371	20	10	10	A10:0/1	A11:0/1	A2:0/1	A3:0/1	A4:0/1	A5:0/1	A6:0/1	A7:1/1	A8:0/1	A9:0/1	B1:0/1	B10:0/1	B11:0/1	B2:1/1	B3:1/1	B4:0/1	B5:1/1	B6:0/1	B8:1/1	B9:1/1
D	2		0	1	1691026	1691029	20	10	10	A10:1/1	A11:1/1	A2:1/1	A3:1/1	A4:1/1	A5:1/1	A6:1/1	A7:1/1	A8:1/1	A9:1/1	B1:1/1	B10:1/1	B11:1/1	B2:1/1	B3:1/1	B4:1/1	B5:1/1	B6:1/1	B8:1/1	B9:1/1
D	2		0	1	1695221	1695224	18	9	9	A10:0/1	A11:0/1	A2:0/1	A3:0/0	A4:0/1	A5:1/1	A6:1/1	A7:0/1	A8:0/1	A9:0/1	B1:1/1	B10:0/1	B11:0/1	B2:0/1	B3:0/1	B4:0/1	B5:0/0	B6:0/1	B8:0/1	B9:1/1
D	1		0	1	1696485	1696487	19	10	9	A10:0/1	A11:0/1	A2:1/1	A3:0/1	A4:1/1	A5:0/1	A6:0/1	A7:1/1	A8:1/1	A9:0/1	B1:0/1	B10:0/0	B11:0/1	B2:0/1	B3:0/1	B4:0/1	B5:0/1	B6:1/1	B8:0/1	B9:1/1
D	1		0	1	1697138	1697140	10	5	5	A10:0/0	A11:0/1	A2:0/1	A3:0/1	A4:0/0	A5:0/0	A6:0/0	A7:0/1	A8:0/1	A9:0/0	B1:0/0	B10:0/1	B11:1/1	B2:0/1	B3:0/0	B4:0/0	B5:0/1	B6:1/1	B8:0/0	B9:0/0
D	1		0	1	1697363	1697365	12	7	5	A10:0/0	A11:0/1	A2:0/1	A3:0/1	A4:0/1	A5:0/0	A6:0/0	A7:0/1	A8:0/1	A9:0/1	B1:0/0	B10:0/1	B11:0/1	B2:0/1	B3:0/0	B4:0/0	B5:0/1	B6:0/1	B8:0/0	B9:0/0
D	1		0	1	1698398	1698400	20	10	10	A10:1/1	A11:1/1	A2:1/1	A3:1/1	A4:1/1	A5:1/1	A6:1/1	A7:1/1	A8:1/1	A9:1/1	B1:0/1	B10:1/1	B11:1/1	B2:1/1	B3:1/1	B4:1/1	B5:1/1	B6:1/1	B8:1/1	B9:1/1
D	1		0	1	1699262	1699264	20	10	10	A10:0/1	A11:0/1	A2:0/1	A3:1/1	A4:0/1	A5:1/1	A6:1/1	A7:0/1	A8:0/1	A9:0/1	B1:1/1	B10:0/1	B11:1/1	B2:0/1	B3:0/1	B4:1/1	B5:0/1	B6:0/1	B8:0/1	B9:0/1
D	1		0	1	1699547	1699549	18	8	10	A10:0/0	A11:0/1	A2:1/1	A3:0/1	A4:1/1	A5:0/1	A6:0/0	A7:1/1	A8:1/1	A9:1/1	B1:1/1	B10:0/1	B11:1/1	B2:1/1	B3:1/1	B4:1/1	B5:1/1	B6:1/1	B8:1/1	B9:1/1
D	1		0	1	1699654	1699656	20	10	10	A10:0/1	A11:1/1	A2:0/1	A3:1/1	A4:0/1	A5:1/1	A6:1/1	A7:0/1	A8:0/1	A9:1/1	B1:1/1	B10:0/1	B11:0/1	B2:0/1	B3:0/1	B4:0/1	B5:0/1	B6:1/1	B8:0/1	B9:0/1
D	16		0	1	1700203	1700220	20	10	10	A10:1/1	A11:1/1	A2:1/1	A3:1/1	A4:1/1	A5:1/1	A6:1/1	A7:1/1	A8:1/1	A9:1/1	B1:1/1	B10:1/1	B11:1/1	B2:1/1	B3:1/1	B4:1/1	B5:1/1	B6:1/1	B8:1/1	B9:1/1
D	18		0	1	1700203	1700222	6	2	4	A10:0/0	A11:0/0	A2:0/0	A3:0/0	A4:0/0	A5:0/1	A6:1/1	A7:0/0	A8:0/0	A9:0/0	B1:0/0	B10:0/0	B11:0/1	B2:0/0	B3:0/0	B4:0/1	B5:0/0	B6:0/0	B8:0/1	B9:1/1
D	4		0	1	1701643	1701648	20	10	10	A10:1/1	A11:0/1	A2:1/1	A3:1/1	A4:1/1	A5:1/1	A6:1/1	A7:1/1	A8:1/1	A9:1/1	B1:1/1	B10:1/1	B11:1/1	B2:1/1	B3:1/1	B4:1/1	B5:1/1	B6:1/1	B8:1/1	B9:1/1
D	1		0	1	1707038	1707040	20	10	10	A10:0/1	A11:1/1	A2:1/1	A3:0/1	A4:1/1	A5:0/1	A6:0/1	A7:0/1	A8:0/1	A9:0/1	B1:0/1	B10:0/1	B11:0/1	B2:1/1	B3:1/1	B4:0/1	B5:1/1	B6:1/1	B8:1/1	B9:1/1
D	1		0	1	1707141	1707143	20	10	10	A10:0/1	A11:1/1	A2:1/1	A3:0/1	A4:1/1	A5:1/1	A6:0/1	A7:0/1	A8:0/1	A9:0/1	B1:0/1	B10:0/1	B11:0/1	B2:1/1	B3:0/1	B4:0/1	B5:0/1	B6:0/1	B8:1/1	B9:0/1
D	3		0	1	1707514	1707518	10	6	4	A10:0/1	A11:0/1	A2:0/0	A3:0/1	A4:0/0	A5:0/1	A6:0/0	A7:0/1	A8:0/0	A9:0/1	B1:0/1	B10:0/0	B11:0/0	B2:0/1	B3:0/0	B4:0/1	B5:0/0	B6:0/0	B8:0/0	B9:0/1
D	1		0	1	1707516	1707518	6	2	4	A10:0/0	A11:0/1	A2:0/0	A3:0/0	A4:0/0	A5:0/1	A6:0/0	A7:0/0	A8:0/0	A9:0/0	B1:0/1	B10:0/0	B11:0/0	B2:0/0	B3:0/1	B4:0/1	B5:0/0	B6:0/0	B8:0/1	B9:0/0
D	1		0	1	1707897	1707899	3	2	1	A10:0/0	A11:0/0	A2:0/0	A3:0/0	A4:0/0	A5:0/1	A6:0/0	A7:0/0	A8:0/0	A9:0/1	B1:0/0	B10:0/0	B11:0/0	B2:0/0	B3:0/0	B4:0/0	B5:0/0	B6:0/0	B8:0/1	B9:0/0
D	1		0	1	1707906	1707908	5	2	3	A10:0/0	A11:0/0	A2:0/0	A3:0/1	A4:0/0	A5:0/0	A6:0/1	A7:0/0	A8:0/0	A9:0/0	B1:0/1	B10:0/1	B11:0/1	B2:0/0	B3:0/0	B4:0/0	B5:0/0	B6:0/0	B8:0/1	B9:0/0
D	1		0	1	1707907	1707909	5	2	3	A10:0/0	A11:0/0	A2:0/0	A3:0/0	A4:0/0	A5:0/0	A6:0/1	A7:0/1	A8:0/0	A9:0/0	B1:0/0	B10:0/0	B11:0/0	B2:0/1	B3:0/0	B4:0/0	B5:0/1	B6:0/0	B8:0/0	B9:0/1
D	1		0	1	1707918	1707920	10	7	3	A10:0/1	A11:0/0	A2:0/1	A3:0/1	A4:0/0	A5:0/1	A6:0/1	A7:0/1	A8:0/1	A9:0/0	B1:0/1	B10:0/0	B11:0/0	B2:0/0	B3:0/1	B4:0/0	B5:0/1	B6:0/0	B8:0/0	B9:0/0
D	3		0	1	1707928	1707932	7	3	4	A10:0/0	A11:0/0	A2:0/0	A3:0/1	A4:0/0	A5:0/1	A6:0/1	A7:0/0	A8:0/1	A9:0/0	B1:0/0	B10:0/0	B11:0/1	B2:0/0	B3:0/0	B4:0/0	B5:0/0	B6:0/1	B8:0/1	B9:0/1
D	1		0	1	1707930	1707932	3	2	1	A10:0/0	A11:0/0	A2:0/1	A3:0/0	A4:0/0	A5:0/0	A6:0/0	A7:0/0	A8:0/0	A9:0/1	B1:0/0	B10:0/1	B11:0/0	B2:0/0	B3:0/0	B4:0/0	B5:0/0	B6:0/0	B8:0/0	B9:0/1
D	3		0	1	1707933	1707937	3	2	1	A10:0/0	A11:0/1	A2:0/0	A3:0/0	A4:0/1	A5:0/0	A6:0/0	A7:0/0	A8:0/0	A9:0/0	B1:0/1	B10:0/0	B11:0/0	B2:0/0	B3:0/0	B4:0/0	B5:0/0	B6:0/0	B8:0/0	B9:0/0
D	1		0	1	1707939	1707941	5	3	2	A10:0/0	A11:0/0	A2:0/0	A3:0/0	A4:0/0	A5:0/0	A6:0/1	A7:0/0	A8:0/1	A9:0/1	B1:0/0	B10:0/0	B11:0/1	B2:0/0	B3:0/0	B4:0/0	B5:0/1	B6:0/0	B8:0/0	B9:0/0
D	3		0	1	1707941	1707945	4	3	1	A10:0/0	A11:0/0	A2:0/0	A3:0/1	A4:0/0	A5:0/0	A6:0/0	A7:0/0	A8:0/1	A9:0/1	B1:0/0	B10:0/0	B11:0/0	B2:0/0	B3:0/0	B4:0/1	B5:0/0	B6:0/0	B8:0/0	B9:0/0
D	1		0	1	1707950	1707952	3	1	2	A10:0/0	A11:0/0	A2:0/0	A3:0/1	A4:0/0	A5:0/0	A6:0/0	A7:0/0	A8:0/0	A9:0/0	B1:0/1	B10:0/0	B11:0/0	B2:0/0	B3:0/0	B4:0/0	B5:0/0	B6:0/0	B8:0/1	B9:0/0
D	3		0	1	1707961	1707965	18	9	9	A10:0/1	A11:0/0	A2:0/1	A3:0/1	A4:0/1	A5:0/1	A6:0/1	A7:0/1	A8:0/1	A9:0/1	B1:0/1	B10:0/1	B11:0/1	B2:0/1	B3:0/1	B4:0/1	B5:0/1	B6:0/1	B8:0/0	B9:0/1
D	1		0	1	1709714	1709716	3	3	0	A10:1/1	A11:0/0	A2:1/1	A3:0/0	A4:0/0	A5:0/0	A6:0/0	A7:0/0	A8:0/0	A9:1/1	B1:0/0	B10:0/0	B11:0/0	B2:0/0	B3:0/0	B4:0/0	B5:0/0	B6:0/0	B8:0/0	B9:0/0
D	2		0	1	1709714	1709717	20	10	10	A10:1/1	A11:1/1	A2:1/1	A3:0/1	A4:1/1	A5:1/1	A6:1/1	A7:1/1	A8:1/1	A9:1/1	B1:1/1	B10:1/1	B11:1/1	B2:1/1	B3:1/1	B4:1/1	B5:1/1	B6:1/1	B8:1/1	B9:1/1
D	3		0	1	1709714	1709718	4	0	4	A10:0/0	A11:0/0	A2:0/0	A3:0/0	A4:0/0	A5:0/0	A6:0/0	A7:0/0	A8:0/0	A9:0/0	B1:0/1	B10:0/0	B11:0/0	B2:0/0	B3:0/0	B4:0/0	B5:1/1	B6:1/1	B8:0/0	B9:0/1
D	2		0	1	1710865	1710868	20	10	10	A10:1/1	A11:1/1	A2:1/1	A3:1/1	A4:1/1	A5:1/1	A6:1/1	A7:1/1	A8:1/1	A9:1/1	B1:1/1	B10:1/1	B11:1/1	B2:1/1	B3:1/1	B4:1/1	B5:1/1	B6:1/1	B8:1/1	B9:1/1
D	7		0	1	1710910	1710918	20	10	10	A10:1/1	A11:1/1	A2:1/1	A3:1/1	A4:1/1	A5:1/1	A6:1/1	A7:1/1	A8:1/1	A9:1/1	B1:1/1	B10:1/1	B11:1/1	B2:1/1	B3:1/1	B4:1/1	B5:1/1	B6:1/1	B8:1/1	B9:1/1
D	8		0	1	1712566	1712575	20	10	10	A10:1/1	A11:1/1	A2:1/1	A3:1/1	A4:1/1	A5:1/1	A6:1/1	A7:1/1	A8:1/1	A9:1/1	B1:1/1	B10:1/1	B11:1/1	B2:1/1	B3:1/1	B4:1/1	B5:1/1	B6:1/1	B8:1/1	B9:1/1
D	1		0	1	1718863	1718865	4	2	2	A10:0/1	A11:0/0	A2:0/0	A3:0/0	A4:0/0	A5:0/0	A6:0/1	A7:0/0	A8:0/0	A9:0/0	B1:0/0	B10:0/0	B11:0/0	B2:0/0	B3:0/0	B4:0/1	B5:0/0	B6:0/0	B8:0/0	B9:0/1
D	2		0	1	1718864	1718867	1	1	0	A10:0/0	A11:0/0	A2:0/0	A3:0/0	A4:0/0	A5:0/0	A6:0/0	A7:0/0	A8:0/0	A9:0/1	B1:0/0	B10:0/0	B11:0/0	B2:0/0	B3:0/0	B4:0/0	B5:0/0	B6:0/0	B8:0/0	B9:0/0
D	1		0	1	1720067	1720069	5	3	2	A10:0/0	A11:0/0	A2:0/0	A3:0/1	A4:0/0	A5:0/0	A6:0/1	A7:0/0	A8:0/0	A9:1/1	B1:0/0	B10:0/0	B11:0/0	B2:0/0	B3:0/0	B4:0/1	B5:0/0	B6:0/0	B8:0/0	B9:0/1
D	2		0	1	1720067	1720070	7	4	3	A10:0/0	A11:0/0	A2:0/0	A3:0/1	A4:0/0	A5:0/0	A6:0/1	A7:1/1	A8:0/0	A9:0/1	B1:0/1	B10:0/0	B11:0/0	B2:0/0	B3:0/0	B4:0/0	B5:0/1	B6:0/0	B8:0/0	B9:0/1
D	3		0	1	1720067	1720071	15	8	7	A10:0/0	A11:1/1	A2:1/1	A3:0/1	A4:1/1	A5:1/1	A6:0/0	A7:1/1	A8:1/1	A9:1/1	B1:1/1	B10:1/1	B11:1/1	B2:0/0	B3:1/1	B4:0/0	B5:1/1	B6:1/1	B8:0/1	B9:0/0
D	4		0	1	1720067	1720072	16	9	7	A10:0/1	A11:1/1	A2:1/1	A3:0/1	A4:1/1	A5:1/1	A6:0/0	A7:1/1	A8:1/1	A9:0/1	B1:1/1	B10:0/0	B11:0/0	B2:1/1	B3:1/1	B4:0/0	B5:0/1	B6:1/1	B8:0/1	B9:0/1
D	5		0	1	1720067	1720073	4	3	1	A10:0/0	A11:0/0	A2:1/1	A3:0/1	A4:0/0	A5:0/0	A6:1/1	A7:0/0	A8:0/0	A9:0/0	B1:0/0	B10:0/0	B11:0/0	B2:0/0	B3:0/0	B4:0/0	B5:0/0	B6:0/1	B8:0/0	B9:0/0
D	1		0	1	1720209	1720211	20	10	10	A10:1/1	A11:1/1	A2:1/1	A3:1/1	A4:1/1	A5:1/1	A6:1/1	A7:1/1	A8:1/1	A9:1/1	B1:1/1	B10:1/1	B11:1/1	B2:1/1	B3:1/1	B4:1/1	B5:0/1	B6:1/1	B8:1/1	B9:1/1
D	4		0	1	1720287	1720292	6	4	2	A10:1/1	A11:0/0	A2:0/0	A3:0/0	A4:0/0	A5:1/1	A6:1/1	A7:0/0	A8:0/0	A9:1/1	B1:0/0	B10:0/0	B11:0/0	B2:0/0	B3:0/0	B4:1/1	B5:0/1	B6:0/0	B8:0/0	B9:0/0
D	5		0	1	1720287	1720293	19	9	10	A10:1/1	A11:0/1	A2:1/1	A3:1/1	A4:1/1	A5:1/1	A6:0/0	A7:1/1	A8:1/1	A9:1/1	B1:1/1	B10:1/1	B11:1/1	B2:1/1	B3:1/1	B4:1/1	B5:1/1	B6:1/1	B8:1/1	B9:1/1
D	6		0	1	1720287	1720294	11	5	6	A10:0/0	A11:0/1	A2:0/0	A3:0/0	A4:1/1	A5:1/1	A6:0/0	A7:1/1	A8:1/1	A9:0/0	B1:0/1	B10:1/1	B11:1/1	B2:1/1	B3:0/0	B4:1/1	B5:0/1	B6:0/0	B8:0/0	B9:0/0
D	5		0	1	1720301	1720307	5	3	2	A10:1/1	A11:0/0	A2:0/0	A3:1/1	A4:1/1	A5:0/0	A6:0/0	A7:0/0	A8:0/0	A9:0/0	B1:0/0	B10:0/0	B11:0/0	B2:0/0	B3:0/1	B4:1/1	B5:0/0	B6:0/0	B8:0/0	B9:0/0
D	1		0	1	1721304	1721306	20	10	10	A10:1/1	A11:1/1	A2:0/1	A3:1/1	A4:0/1	A5:0/1	A6:0/1	A7:1/1	A8:1/1	A9:0/1	B1:0/1	B10:0/1	B11:0/1	B2:0/1	B3:1/1	B4:0/1	B5:0/1	B6:0/1	B8:0/1	B9:0/1
D	2		0	1	1722448	1722451	11	3	8	A10:0/0	A11:0/0	A2:0/0	A3:0/0	A4:0/1	A5:0/0	A6:0/0	A7:1/1	A8:0/1	A9:0/0	B1:0/1	B10:1/1	B11:0/1	B2:0/0	B3:0/1	B4:0/1	B5:0/0	B6:0/1	B8:1/1	B9:0/1
D	4		0	1	1722448	1722453	5	2	3	A10:0/0	A11:0/1	A2:0/0	A3:0/0	A4:0/0	A5:0/0	A6:0/0	A7:1/1	A8:0/0	A9:0/0	B1:0/1	B10:0/0	B11:0/0	B2:0/0	B3:0/1	B4:0/0	B5:0/0	B6:0/0	B8:0/0	B9:0/1
D	6		0	1	1722448	1722455	3	3	0	A10:0/0	A11:0/0	A2:0/0	A3:0/1	A4:0/0	A5:0/0	A6:0/0	A7:1/1	A8:0/0	A9:1/1	B1:0/0	B10:0/0	B11:0/0	B2:0/0	B3:0/0	B4:0/0	B5:0/0	B6:0/0	B8:0/0	B9:0/0
D	2		0	1	1724733	1724736	20	10	10	A10:1/1	A11:1/1	A2:1/1	A3:1/1	A4:1/1	A5:1/1	A6:1/1	A7:1/1	A8:1/1	A9:1/1	B1:1/1	B10:1/1	B11:1/1	B2:1/1	B3:1/1	B4:1/1	B5:1/1	B6:1/1	B8:1/1	B9:1/1
D	1		0	1	1724815	1724817	20	10	10	A10:1/1	A11:1/1	A2:0/1	A3:1/1	A4:1/1	A5:1/1	A6:1/1	A7:1/1	A8:1/1	A9:1/1	B1:1/1	B10:1/1	B11:1/1	B2:1/1	B3:1/1	B4:1/1	B5:0/1	B6:1/1	B8:1/1	B9:1/1
D	2		0	1	1725017	1725020	20	10	10	A10:1/1	A11:1/1	A2:1/1	A3:1/1	A4:1/1	A5:1/1	A6:1/1	A7:1/1	A8:1/1	A9:1/1	B1:1/1	B10:1/1	B11:1/1	B2:1/1	B3:1/1	B4:1/1	B5:1/1	B6:1/1	B8:1/1	B9:1/1
D	3		0	1	1725194	1725198	20	10	10	A10:1/1	A11:1/1	A2:1/1	A3:1/1	A4:1/1	A5:1/1	A6:1/1	A7:1/1	A8:1/1	A9:1/1	B1:1/1	B10:1/1	B11:1/1	B2:1/1	B3:1/1	B4:1/1	B5:1/1	B6:1/1	B8:1/1	B9:1/1
D	2		0	1	1726010	1726013	19	9	10	A10:0/1	A11:0/1	A2:0/1	A3:0/1	A4:0/1	A5:0/1	A6:0/1	A7:0/1	A8:1/1	A9:0/0	B1:0/1	B10:0/1	B11:0/1	B2:0/1	B3:0/1	B4:0/1	B5:0/1	B6:0/1	B8:1/1	B9:0/1
D	4		0	1	1726010	1726015	7	5	2	A10:0/0	A11:0/0	A2:0/0	A3:0/1	A4:0/0	A5:0/1	A6:0/0	A7:0/1	A8:0/1	A9:1/1	B1:0/0	B10:0/0	B11:0/0	B2:0/0	B3:0/0	B4:0/0	B5:0/0	B6:0/0	B8:0/1	B9:0/1
D	6		0	1	1726010	1726017	6	4	2	A10:0/0	A11:0/0	A2:0/1	A3:0/0	A4:0/1	A5:1/1	A6:0/0	A7:0/0	A8:0/0	A9:1/1	B1:0/0	B10:0/0	B11:0/0	B2:0/0	B3:0/0	B4:0/0	B5:0/1	B6:0/1	B8:0/0	B9:0/0
D	1		0	1	1727163	1727165	4	1	3	A10:0/0	A11:0/0	A2:0/0	A3:0/0	A4:0/0	A5:0/0	A6:0/0	A7:0/1	A8:0/0	A9:0/0	B1:0/0	B10:0/0	B11:0/1	B2:0/0	B3:0/0	B4:0/1	B5:0/0	B6:0/1	B8:0/0	B9:0/0
D	1		0	1	1727468	1727470	20	10	10	A10:0/1	A11:0/1	A2:0/1	A3:0/1	A4:1/1	A5:0/1	A6:0/1	A7:0/1	A8:1/1	A9:0/1	B1:0/1	B10:0/1	B11:0/1	B2:0/1	B3:0/1	B4:0/1	B5:0/1	B6:0/1	B8:0/1	B9:0/1
D	12		0	1	1728252	1728265	20	10	10	A10:1/1	A11:1/1	A2:1/1	A3:1/1	A4:1/1	A5:1/1	A6:1/1	A7:1/1	A8:1/1	A9:1/1	B1:1/1	B10:1/1	B11:1/1	B2:1/1	B3:1/1	B4:1/1	B5:1/1	B6:1/1	B8:1/1	B9:1/1
D	1		0	1	1730546	1730548	6	3	3	A10:0/0	A11:0/0	A2:0/0	A3:0/0	A4:0/0	A5:0/0	A6:0/1	A7:0/1	A8:0/0	A9:0/1	B1:0/1	B10:0/0	B11:0/0	B2:0/0	B3:0/0	B4:0/1	B5:0/1	B6:0/0	B8:0/0	B9:0/0
D	1		0	1	1730553	1730555	4	1	3	A10:0/0	A11:0/1	A2:0/0	A3:0/0	A4:0/0	A5:0/0	A6:0/0	A7:0/0	A8:0/0	A9:0/0	B1:0/0	B10:0/1	B11:0/0	B2:0/0	B3:0/0	B4:0/0	B5:0/1	B6:0/0	B8:0/0	B9:0/1
D	2		0	1	1730569	1730572	3	2	1	A10:0/1	A11:0/0	A2:0/0	A3:0/0	A4:0/0	A5:0/0	A6:0/0	A7:0/0	A8:0/0	A9:0/1	B1:0/0	B10:0/0	B11:0/0	B2:0/0	B3:0/0	B4:0/0	B5:0/0	B6:0/0	B8:0/0	B9:0/1
D	1		0	1	1730725	1730727	17	9	8	A10:0/1	A11:0/1	A2:0/1	A3:0/1	A4:0/1	A5:0/1	A6:0/1	A7:0/1	A8:0/1	A9:0/0	B1:0/1	B10:0/1	B11:0/1	B2:0/0	B3:0/0	B4:0/1	B5:0/1	B6:0/1	B8:0/1	B9:0/1
D	1		0	1	1730726	1730728	5	1	4	A10:0/1	A11:0/0	A2:0/0	A3:0/0	A4:0/0	A5:0/0	A6:0/0	A7:0/0	A8:0/0	A9:0/0	B1:0/1	B10:0/0	B11:0/0	B2:0/1	B3:0/1	B4:0/0	B5:0/0	B6:0/0	B8:0/1	B9:0/0
D	1		0	1	1733419	1733421	2	2	0	A10:0/0	A11:0/0	A2:0/1	A3:0/0	A4:0/0	A5:0/0	A6:0/1	A7:0/0	A8:0/0	A9:0/0	B1:0/0	B10:0/0	B11:0/0	B2:0/0	B3:0/0	B4:0/0	B5:0/0	B6:0/0	B8:0/0	B9:0/0
D	1		0	1	1733850	1733852	8	6	2	A10:0/0	A11:0/1	A2:0/1	A3:0/0	A4:0/1	A5:0/0	A6:0/1	A7:0/0	A8:0/1	A9:0/1	B1:0/0	B10:0/0	B11:0/0	B2:0/0	B3:0/0	B4:0/0	B5:0/1	B6:0/1	B8:0/0	B9:0/0
D	2		0	1	1733850	1733853	20	10	10	A10:1/1	A11:1/1	A2:1/1	A3:1/1	A4:1/1	A5:1/1	A6:0/1	A7:1/1	A8:1/1	A9:0/1	B1:0/1	B10:0/1	B11:0/1	B2:1/1	B3:1/1	B4:0/1	B5:0/1	B6:0/1	B8:1/1	B9:0/1
D	3		0	1	1733850	1733854	8	4	4	A10:0/1	A11:0/0	A2:0/1	A3:0/0	A4:0/0	A5:0/0	A6:0/1	A7:0/1	A8:0/0	A9:0/0	B1:0/0	B10:0/1	B11:0/1	B2:0/0	B3:0/0	B4:0/0	B5:0/0	B6:0/1	B8:0/0	B9:0/1
D	2		0	1	1734082	1734085	20	10	10	A10:1/1	A11:0/1	A2:0/1	A3:0/1	A4:0/1	A5:0/1	A6:0/1	A7:1/1	A8:0/1	A9:1/1	B1:0/1	B10:1/1	B11:0/1	B2:0/1	B3:0/1	B4:0/1	B5:1/1	B6:1/1	B8:1/1	B9:1/1
D	4		0	1	1734082	1734087	7	4	3	A10:0/0	A11:0/0	A2:0/1	A3:0/0	A4:0/0	A5:0/1	A6:0/1	A7:0/0	A8:0/0	A9:0/1	B1:0/0	B10:0/0	B11:0/0	B2:0/0	B3:0/0	B4:0/1	B5:0/0	B6:0/1	B8:0/1	B9:0/0
D	3		0	1	1735292	1735296	20	10	10	A10:1/1	A11:1/1	A2:1/1	A3:1/1	A4:1/1	A5:1/1	A6:1/1	A7:1/1	A8:1/1	A9:1/1	B1:1/1	B10:1/1	B11:1/1	B2:1/1	B3:1/1	B4:1/1	B5:1/1	B6:1/1	B8:1/1	B9:1/1
D	1		0	1	1737887	1737889	20	10	10	A10:1/1	A11:0/1	A2:1/1	A3:0/1	A4:0/1	A5:0/1	A6:1/1	A7:0/1	A8:1/1	A9:0/1	B1:0/1	B10:1/1	B11:1/1	B2:0/1	B3:1/1	B4:0/1	B5:1/1	B6:1/1	B8:0/1	B9:0/1
D	1		0	1	1739486	1739488	19	9	10	A10:1/1	A11:0/1	A2:1/1	A3:1/1	A4:1/1	A5:0/0	A6:0/1	A7:0/1	A8:0/1	A9:0/1	B1:0/1	B10:1/1	B11:1/1	B2:0/1	B3:1/1	B4:1/1	B5:0/1	B6:0/1	B8:0/1	B9:0/1
D	3		0	1	1740894	1740898	3	0	3	A10:0/0	A11:0/0	A2:0/0	A3:0/0	A4:0/0	A5:0/0	A6:0/0	A7:0/0	A8:0/0	A9:0/0	B1:0/0	B10:0/0	B11:0/0	B2:0/0	B3:0/1	B4:0/0	B5:0/0	B6:0/0	B8:1/1	B9:1/1
D	8		0	1	1740894	1740903	11	7	4	A10:0/0	A11:1/1	A2:0/0	A3:1/1	A4:0/1	A5:1/1	A6:0/1	A7:0/0	A8:1/1	A9:1/1	B1:0/0	B10:0/0	B11:1/1	B2:1/1	B3:0/0	B4:0/0	B5:1/1	B6:0/0	B8:0/0	B9:1/1
D	9		0	1	1740894	1740904	4	3	1	A10:0/0	A11:0/0	A2:0/0	A3:1/1	A4:0/0	A5:1/1	A6:0/0	A7:0/0	A8:0/0	A9:1/1	B1:0/0	B10:0/0	B11:0/0	B2:0/0	B3:0/0	B4:1/1	B5:0/0	B6:0/0	B8:0/0	B9:0/0
D	5		0	1	1743518	1743524	20	10	10	A10:1/1	A11:1/1	A2:1/1	A3:1/1	A4:1/1	A5:0/1	A6:1/1	A7:1/1	A8:1/1	A9:1/1	B1:1/1	B10:1/1	B11:1/1	B2:1/1	B3:1/1	B4:0/1	B5:1/1	B6:1/1	B8:1/1	B9:1/1
D	1		0	1	1743840	1743842	15	10	5	A10:1/1	A11:1/1	A2:1/1	A3:1/1	A4:1/1	A5:1/1	A6:1/1	A7:1/1	A8:1/1	A9:1/1	B1:0/0	B10:1/1	B11:0/0	B2:1/1	B3:0/0	B4:1/1	B5:1/1	B6:1/1	B8:0/0	B9:0/0
D	8		0	1	1744888	1744897	16	10	6	A10:0/1	A11:0/1	A2:1/1	A3:1/1	A4:0/1	A5:1/1	A6:1/1	A7:0/1	A8:1/1	A9:1/1	B1:0/0	B10:1/1	B11:0/1	B2:1/1	B3:0/0	B4:1/1	B5:1/1	B6:0/1	B8:0/0	B9:0/0
D	2		0	1	1744911	1744914	13	5	8	A10:0/1	A11:1/1	A2:0/0	A3:0/0	A4:1/1	A5:0/0	A6:0/0	A7:1/1	A8:1/1	A9:0/0	B1:1/1	B10:0/0	B11:0/1	B2:0/1	B3:1/1	B4:0/1	B5:0/0	B6:1/1	B8:1/1	B9:1/1
D	2		0	1	1745162	1745165	20	10	10	A10:1/1	A11:1/1	A2:1/1	A3:1/1	A4:1/1	A5:1/1	A6:1/1	A7:1/1	A8:1/1	A9:1/1	B1:1/1	B10:1/1	B11:1/1	B2:1/1	B3:1/1	B4:1/1	B5:1/1	B6:1/1	B8:1/1	B9:1/1
D	3		0	1	1746706	1746710	14	5	9	A10:1/1	A11:1/1	A2:0/0	A3:0/0	A4:0/1	A5:0/0	A6:0/0	A7:0/1	A8:1/1	A9:0/0	B1:1/1	B10:0/1	B11:1/1	B2:0/1	B3:1/1	B4:0/1	B5:0/0	B6:1/1	B8:1/1	B9:1/1
D	1		0	1	1747056	1747058	4	1	3	A10:0/0	A11:0/0	A2:0/0	A3:0/0	A4:0/0	A5:0/0	A6:0/0	A7:0/0	A8:0/1	A9:0/0	B1:0/0	B10:0/0	B11:0/0	B2:0/1	B3:0/0	B4:0/0	B5:0/0	B6:0/0	B8:0/1	B9:0/1
D	2		0	1	1747589	1747592	20	10	10	A10:1/1	A11:1/1	A2:1/1	A3:1/1	A4:1/1	A5:1/1	A6:1/1	A7:1/1	A8:1/1	A9:1/1	B1:1/1	B10:1/1	B11:1/1	B2:1/1	B3:1/1	B4:1/1	B5:1/1	B6:1/1	B8:1/1	B9:1/1
D	104		0	1	1747982	1748087	10	7	3	A10:0/1	A11:0/1	A2:1/1	A3:0/0	A4:0/1	A5:0/1	A6:0/0	A7:0/1	A8:0/1	A9:0/0	B1:0/0	B10:0/1	B11:0/1	B2:0/0	B3:0/0	B4:0/1	B5:0/0	B6:0/0	B8:0/0	B9:0/0
D	110		0	1	1747999	1748110	5	3	2	A10:0/0	A11:0/0	A2:1/1	A3:0/0	A4:0/1	A5:0/0	A6:0/0	A7:0/0	A8:0/0	A9:1/1	B1:0/0	B10:0/0	B11:0/0	B2:0/0	B3:0/0	B4:0/0	B5:1/1	B6:0/1	B8:0/0	B9:0/0
D	4		0	1	1748103	1748108	13	5	8	A10:0/1	A11:1/1	A2:0/0	A3:0/0	A4:0/1	A5:0/0	A6:0/0	A7:1/1	A8:1/1	A9:0/0	B1:1/1	B10:1/1	B11:0/0	B2:0/1	B3:1/1	B4:1/1	B5:0/0	B6:1/1	B8:1/1	B9:0/1
D	6		0	1	1748103	1748110	5	2	3	A10:0/0	A11:0/0	A2:0/0	A3:0/0	A4:0/1	A5:0/0	A6:0/0	A7:0/0	A8:0/0	A9:1/1	B1:0/0	B10:0/0	B11:0/0	B2:0/0	B3:0/1	B4:0/0	B5:0/0	B6:1/1	B8:0/1	B9:0/0
D	1		0	1	1750442	1750444	16	10	6	A10:0/1	A11:0/1	A2:1/1	A3:1/1	A4:0/1	A5:1/1	A6:1/1	A7:0/1	A8:0/1	A9:1/1	B1:0/0	B10:0/1	B11:0/1	B2:0/1	B3:0/0	B4:0/1	B5:1/1	B6:0/1	B8:0/0	B9:0/0
D	3		0	1	1754601	1754605	16	10	6	A10:1/1	A11:1/1	A2:1/1	A3:1/1	A4:0/1	A5:1/1	A6:1/1	A7:1/1	A8:1/1	A9:1/1	B1:0/0	B10:0/1	B11:0/1	B2:0/1	B3:0/0	B4:0/1	B5:1/1	B6:0/1	B8:0/0	B9:0/0
D	5		0	1	1755558	1755564	13	5	8	A10:1/1	A11:1/1	A2:0/0	A3:0/0	A4:1/1	A5:0/0	A6:0/0	A7:1/1	A8:0/1	A9:0/0	B1:1/1	B10:1/1	B11:0/1	B2:0/1	B3:1/1	B4:1/1	B5:0/0	B6:0/0	B8:1/1	B9:1/1
D	1		0	1	1755713	1755715	16	10	6	A10:1/1	A11:1/1	A2:1/1	A3:1/1	A4:1/1	A5:1/1	A6:1/1	A7:1/1	A8:0/1	A9:1/1	B1:0/0	B10:1/1	B11:0/1	B2:1/1	B3:0/0	B4:1/1	B5:1/1	B6:0/1	B8:0/0	B9:0/0
D	1		0	1	1755899	1755901	3	0	3	A10:0/0	A11:0/0	A2:0/0	A3:0/0	A4:0/0	A5:0/0	A6:0/0	A7:0/0	A8:0/0	A9:0/0	B1:0/0	B10:0/0	B11:0/0	B2:0/0	B3:0/1	B4:0/0	B5:0/1	B6:0/1	B8:0/0	B9:0/0
D	1		0	1	1758065	1758067	12	5	7	A10:0/1	A11:1/1	A2:0/0	A3:0/0	A4:0/1	A5:0/0	A6:0/0	A7:1/1	A8:1/1	A9:0/0	B1:1/1	B10:0/0	B11:0/0	B2:0/1	B3:1/1	B4:0/1	B5:0/0	B6:0/1	B8:1/1	B9:1/1
D	1		0	1	1759603	1759605	13	5	8	A10:0/1	A11:0/1	A2:0/0	A3:0/0	A4:0/1	A5:0/0	A6:0/0	A7:0/1	A8:0/1	A9:0/0	B1:1/1	B10:0/1	B11:0/1	B2:0/1	B3:0/1	B4:0/0	B5:0/0	B6:0/1	B8:1/1	B9:0/1
D	13		0	1	1760369	1760383	20	10	10	A10:1/1	A11:1/1	A2:1/1	A3:1/1	A4:1/1	A5:1/1	A6:1/1	A7:1/1	A8:1/1	A9:1/1	B1:1/1	B10:1/1	B11:1/1	B2:1/1	B3:1/1	B4:1/1	B5:1/1	B6:1/1	B8:1/1	B9:1/1
D	2		0	1	1765111	1765114	5	2	3	A10:0/0	A11:0/0	A2:0/0	A3:0/0	A4:0/0	A5:1/1	A6:0/0	A7:0/0	A8:1/1	A9:0/0	B1:0/0	B10:0/0	B11:1/1	B2:1/1	B3:0/0	B4:0/1	B5:0/0	B6:0/0	B8:0/0	B9:0/0
D	4		0	1	1765111	1765116	20	10	10	A10:1/1	A11:1/1	A2:1/1	A3:1/1	A4:1/1	A5:0/1	A6:1/1	A7:1/1	A8:1/1	A9:1/1	B1:1/1	B10:1/1	B11:1/1	B2:1/1	B3:1/1	B4:1/1	B5:1/1	B6:1/1	B8:1/1	B9:1/1
D	2		0	1	1765205	1765208	18	10	8	A10:1/1	A11:1/1	A2:1/1	A3:1/1	A4:1/1	A5:1/1	A6:1/1	A7:1/1	A8:1/1	A9:1/1	B1:1/1	B10:1/1	B11:1/1	B2:1/1	B3:0/0	B4:1/1	B5:1/1	B6:0/0	B8:1/1	B9:1/1
D	1		0	1	1765491	1765493	17	9	8	A10:1/1	A11:1/1	A2:1/1	A3:1/1	A4:0/0	A5:1/1	A6:1/1	A7:1/1	A8:1/1	A9:1/1	B1:1/1	B10:1/1	B11:1/1	B2:0/0	B3:1/1	B4:0/0	B5:1/1	B6:1/1	B8:1/1	B9:1/1
D	1		0	1	1767187	1767189	20	10	10	A10:0/1	A11:0/1	A2:0/1	A3:0/1	A4:0/1	A5:0/1	A6:0/1	A7:0/1	A8:0/1	A9:0/1	B1:0/1	B10:0/1	B11:0/1	B2:0/1	B3:1/1	B4:0/1	B5:0/1	B6:0/1	B8:0/1	B9:0/1
D	2		0	1	1768644	1768647	5	1	4	A10:0/0	A11:0/0	A2:0/0	A3:0/1	A4:0/0	A5:0/0	A6:0/0	A7:0/0	A8:0/0	A9:0/0	B1:0/0	B10:0/0	B11:1/1	B2:1/1	B3:1/1	B4:1/1	B5:0/0	B6:0/0	B8:0/0	B9:0/0
D	3		0	1	1768644	1768648	16	6	10	A10:1/1	A11:1/1	A2:0/0	A3:1/1	A4:1/1	A5:1/1	A6:0/0	A7:1/1	A8:0/0	A9:0/0	B1:1/1	B10:1/1	B11:1/1	B2:1/1	B3:1/1	B4:1/1	B5:1/1	B6:0/1	B8:1/1	B9:1/1
D	4		0	1	1768644	1768649	9	3	6	A10:1/1	A11:1/1	A2:0/0	A3:0/0	A4:0/0	A5:1/1	A6:0/0	A7:0/0	A8:0/1	A9:0/0	B1:1/1	B10:0/0	B11:1/1	B2:1/1	B3:0/0	B4:0/0	B5:0/0	B6:0/1	B8:1/1	B9:1/1
D	5		0	1	1768644	1768650	7	4	3	A10:0/0	A11:0/0	A2:1/1	A3:0/0	A4:0/0	A5:1/1	A6:1/1	A7:0/0	A8:0/0	A9:1/1	B1:0/0	B10:1/1	B11:0/0	B2:0/0	B3:0/0	B4:1/1	B5:1/1	B6:0/0	B8:0/0	B9:1/1
D	2		0	1	1769953	1769956	4	2	2	A10:0/0	A11:0/0	A2:0/0	A3:0/1	A4:0/1	A5:0/0	A6:0/0	A7:0/0	A8:0/0	A9:0/0	B1:0/0	B10:0/0	B11:0/1	B2:0/0	B3:0/0	B4:0/0	B5:0/0	B6:0/0	B8:0/0	B9:0/1
D	6		0	1	1771738	1771745	7	2	5	A10:0/0	A11:0/0	A2:1/1	A3:0/0	A4:0/0	A5:0/0	A6:1/1	A7:0/0	A8:0/0	A9:0/0	B1:1/1	B10:0/0	B11:1/1	B2:0/0	B3:0/0	B4:0/0	B5:1/1	B6:0/0	B8:1/1	B9:1/1
D	5		0	1	1771739	1771745	19	9	10	A10:1/1	A11:1/1	A2:1/1	A3:1/1	A4:1/1	A5:1/1	A6:1/1	A7:1/1	A8:1/1	A9:0/0	B1:1/1	B10:1/1	B11:1/1	B2:1/1	B3:1/1	B4:1/1	B5:1/1	B6:1/1	B8:1/1	B9:1/1
D	4		0	1	1771740	1771745	14	7	7	A10:0/0	A11:0/0	A2:1/1	A3:1/1	A4:1/1	A5:1/1	A6:1/1	A7:1/1	A8:0/0	A9:1/1	B1:0/0	B10:1/1	B11:1/1	B2:0/0	B3:0/0	B4:1/1	B5:1/1	B6:1/1	B8:1/1	B9:1/1
D	3		0	1	1771741	1771745	3	2	1	A10:0/0	A11:0/0	A2:0/0	A3:1/1	A4:1/1	A5:0/0	A6:0/0	A7:0/0	A8:0/0	A9:0/0	B1:0/0	B10:0/0	B11:0/0	B2:0/0	B3:0/0	B4:0/0	B5:1/1	B6:0/0	B8:0/0	B9:0/0
D	16		0	1	1773055	1773072	19	9	10	A10:1/1	A11:1/1	A2:0/1	A3:1/1	A4:1/1	A5:1/1	A6:0/0	A7:1/1	A8:1/1	A9:1/1	B1:1/1	B10:1/1	B11:1/1	B2:1/1	B3:1/1	B4:1/1	B5:0/1	B6:1/1	B8:1/1	B9:1/1
D	2		0	1	1775280	1775283	9	4	5	A10:0/1	A11:0/1	A2:0/0	A3:1/1	A4:0/0	A5:1/1	A6:0/0	A7:0/0	A8:0/0	A9:0/0	B1:0/0	B10:0/0	B11:0/1	B2:1/1	B3:0/1	B4:1/1	B5:0/0	B6:0/1	B8:0/0	B9:0/0
D	1		0	1	1775287	1775289	4	2	2	A10:0/0	A11:0/0	A2:0/0	A3:0/0	A4:0/0	A5:0/0	A6:0/0	A7:0/1	A8:1/1	A9:0/0	B1:0/0	B10:0/0	B11:0/0	B2:0/0	B3:0/1	B4:0/1	B5:0/0	B6:0/0	B8:0/0	B9:0/0
D	3		0	1	1775333	1775337	7	4	3	A10:0/0	A11:0/0	A2:1/1	A3:0/0	A4:1/1	A5:0/1	A6:0/0	A7:0/0	A8:0/0	A9:1/1	B1:0/0	B10:1/1	B11:0/0	B2:0/0	B3:0/0	B4:0/0	B5:1/1	B6:0/0	B8:0/0	B9:1/1
D	2		0	1	1777852	1777855	15	6	9	A10:1/1	A11:0/1	A2:0/0	A3:0/1	A4:0/1	A5:0/1	A6:0/0	A7:0/0	A8:0/1	A9:0/0	B1:1/1	B10:0/1	B11:1/1	B2:1/1	B3:0/1	B4:1/1	B5:0/0	B6:0/1	B8:0/1	B9:0/1
D	1		0	1	1778751	1778753	5	3	2	A10:0/0	A11:0/1	A2:0/0	A3:0/1	A4:0/0	A5:0/0	A6:0/0	A7:0/0	A8:0/1	A9:0/0	B1:0/0	B10:0/0	B11:0/0	B2:0/0	B3:0/0	B4:0/0	B5:0/0	B6:0/1	B8:0/0	B9:0/1
D	1		0	1	1780009	1780011	2	2	0	A10:0/0	A11:0/0	A2:1/1	A3:0/0	A4:0/0	A5:0/0	A6:1/1	A7:0/0	A8:0/0	A9:0/0	B1:0/0	B10:0/0	B11:0/0	B2:0/0	B3:0/0	B4:0/0	B5:0/0	B6:0/0	B8:0/0	B9:0/0
D	3		0	1	1780634	1780638	19	10	9	A10:1/1	A11:1/1	A2:1/1	A3:1/1	A4:1/1	A5:1/1	A6:1/1	A7:1/1	A8:1/1	A9:1/1	B1:1/1	B10:1/1	B11:1/1	B2:0/0	B3:1/1	B4:1/1	B5:1/1	B6:1/1	B8:1/1	B9:1/1
D	1		0	1	1783018	1783020	19	9	10	A10:1/1	A11:1/1	A2:1/1	A3:1/1	A4:1/1	A5:1/1	A6:0/0	A7:1/1	A8:1/1	A9:1/1	B1:1/1	B10:1/1	B11:1/1	B2:1/1	B3:1/1	B4:1/1	B5:1/1	B6:0/1	B8:1/1	B9:1/1
D	23		0	1	1785845	1785869	20	10	10	A10:1/1	A11:1/1	A2:1/1	A3:1/1	A4:1/1	A5:1/1	A6:1/1	A7:1/1	A8:1/1	A9:1/1	B1:1/1	B10:1/1	B11:1/1	B2:1/1	B3:1/1	B4:1/1	B5:1/1	B6:0/1	B8:1/1	B9:1/1
D	2		0	1	1787482	1787485	4	1	3	A10:0/0	A11:0/0	A2:0/0	A3:0/1	A4:0/0	A5:0/0	A6:0/0	A7:0/0	A8:0/0	A9:0/0	B1:0/0	B10:0/1	B11:0/0	B2:0/0	B3:0/0	B4:0/0	B5:0/0	B6:0/0	B8:0/1	B9:0/1
D	2		0	1	1787486	1787489	20	10	10	A10:1/1	A11:1/1	A2:1/1	A3:1/1	A4:1/1	A5:0/1	A6:1/1	A7:1/1	A8:1/1	A9:1/1	B1:1/1	B10:0/1	B11:1/1	B2:1/1	B3:1/1	B4:1/1	B5:1/1	B6:0/1	B8:1/1	B9:1/1
D	1		0	1	1791153	1791155	20	10	10	A10:1/1	A11:0/1	A2:1/1	A3:1/1	A4:1/1	A5:0/1	A6:1/1	A7:1/1	A8:0/1	A9:1/1	B1:1/1	B10:1/1	B11:1/1	B2:1/1	B3:0/1	B4:0/1	B5:1/1	B6:0/1	B8:1/1	B9:1/1
D	1		0	1	1792972	1792974	20	10	10	A10:1/1	A11:1/1	A2:1/1	A3:1/1	A4:1/1	A5:1/1	A6:1/1	A7:1/1	A8:1/1	A9:1/1	B1:1/1	B10:1/1	B11:1/1	B2:1/1	B3:1/1	B4:1/1	B5:1/1	B6:0/1	B8:1/1	B9:1/1
D	4		0	1	1793677	1793682	2	1	1	A10:1/1	A11:0/0	A2:0/0	A3:0/0	A4:0/0	A5:0/0	A6:0/0	A7:0/0	A8:0/0	A9:0/0	B1:0/0	B10:1/1	B11:0/0	B2:0/0	B3:0/0	B4:0/0	B5:0/0	B6:0/0	B8:0/0	B9:0/0
D	4		0	1	1793681	1793686	20	10	10	A10:1/1	A11:1/1	A2:1/1	A3:1/1	A4:1/1	A5:1/1	A6:0/1	A7:1/1	A8:1/1	A9:0/1	B1:1/1	B10:1/1	B11:1/1	B2:1/1	B3:1/1	B4:0/1	B5:1/1	B6:1/1	B8:1/1	B9:1/1
D	4		0	1	1794952	1794957	20	10	10	A10:1/1	A11:1/1	A2:1/1	A3:1/1	A4:1/1	A5:1/1	A6:1/1	A7:1/1	A8:1/1	A9:1/1	B1:1/1	B10:1/1	B11:1/1	B2:1/1	B3:1/1	B4:1/1	B5:1/1	B6:0/1	B8:1/1	B9:1/1
D	1		0	1	1795037	1795039	20	10	10	A10:0/1	A11:1/1	A2:1/1	A3:1/1	A4:0/1	A5:1/1	A6:0/1	A7:1/1	A8:1/1	A9:1/1	B1:1/1	B10:0/1	B11:1/1	B2:0/1	B3:1/1	B4:1/1	B5:1/1	B6:0/1	B8:1/1	B9:1/1
D	3		0	1	1797267	1797271	2	1	1	A10:0/0	A11:0/0	A2:0/0	A3:0/0	A4:0/0	A5:0/0	A6:1/1	A7:0/0	A8:0/0	A9:0/0	B1:0/0	B10:0/0	B11:0/0	B2:0/0	B3:0/0	B4:0/1	B5:0/0	B6:0/0	B8:0/0	B9:0/0
D	1		0	1	1798902	1798904	20	10	10	A10:0/1	A11:1/1	A2:1/1	A3:0/1	A4:1/1	A5:1/1	A6:1/1	A7:0/1	A8:0/1	A9:0/1	B1:0/1	B10:1/1	B11:0/1	B2:0/1	B3:0/1	B4:0/1	B5:0/1	B6:0/1	B8:1/1	B9:1/1
D	2		0	1	1799281	1799284	20	10	10	A10:1/1	A11:1/1	A2:1/1	A3:1/1	A4:1/1	A5:1/1	A6:1/1	A7:1/1	A8:1/1	A9:1/1	B1:1/1	B10:1/1	B11:1/1	B2:1/1	B3:1/1	B4:1/1	B5:1/1	B6:0/1	B8:1/1	B9:1/1
D	103516		0	1	1800415	1903932	18	10	8	A10:0/1	A11:0/1	A2:0/1	A3:0/1	A4:0/1	A5:0/1	A6:0/1	A7:0/1	A8:0/1	A9:0/1	B1:0/1	B10:0/1	B11:0/1	B2:0/1	B3:0/1	B4:0/1	B5:0/0	B6:0/0	B8:0/1	B9:0/1
D	2		0	1	1800585	1800588	2	1	1	A10:0/0	A11:0/0	A2:0/0	A3:0/0	A4:0/0	A5:0/0	A6:1/1	A7:0/0	A8:0/0	A9:0/0	B1:0/0	B10:0/0	B11:0/0	B2:0/0	B3:0/0	B4:0/1	B5:0/0	B6:0/0	B8:0/0	B9:0/0
D	30		0	1	1804117	1804148	14	7	7	A10:0/0	A11:0/1	A2:1/1	A3:0/0	A4:1/1	A5:1/1	A6:0/0	A7:1/1	A8:1/1	A9:0/1	B1:1/1	B10:1/1	B11:0/1	B2:1/1	B3:0/0	B4:1/1	B5:0/0	B6:0/0	B8:1/1	B9:1/1
D	30		0	1	1804118	1804149	12	7	5	A10:1/1	A11:1/1	A2:0/0	A3:1/1	A4:1/1	A5:1/1	A6:1/1	A7:1/1	A8:0/0	A9:0/0	B1:1/1	B10:0/0	B11:0/0	B2:0/0	B3:1/1	B4:0/0	B5:1/1	B6:0/1	B8:1/1	B9:0/0
D	2		0	1	1808012	1808015	3	2	1	A10:0/1	A11:0/0	A2:0/0	A3:0/0	A4:0/0	A5:1/1	A6:0/0	A7:0/0	A8:0/0	A9:0/0	B1:0/0	B10:0/0	B11:0/0	B2:0/0	B3:0/0	B4:0/0	B5:1/1	B6:0/0	B8:0/0	B9:0/0
D	2		0	1	1808017	1808020	20	10	10	A10:1/1	A11:1/1	A2:1/1	A3:1/1	A4:1/1	A5:1/1	A6:1/1	A7:1/1	A8:1/1	A9:0/1	B1:1/1	B10:0/1	B11:1/1	B2:0/1	B3:1/1	B4:1/1	B5:1/1	B6:1/1	B8:1/1	B9:0/1
D	1		0	1	1808619	1808621	15	8	7	A10:1/1	A11:1/1	A2:1/1	A3:0/1	A4:0/0	A5:1/1	A6:1/1	A7:1/1	A8:1/1	A9:0/0	B1:0/1	B10:0/1	B11:1/1	B2:0/0	B3:0/1	B4:0/0	B5:0/1	B6:0/1	B8:1/1	B9:0/0
D	1		0	1	1809516	1809518	14	9	5	A10:1/1	A11:1/1	A2:1/1	A3:1/1	A4:1/1	A5:1/1	A6:0/0	A7:1/1	A8:1/1	A9:1/1	B1:0/0	B10:0/0	B11:1/1	B2:1/1	B3:0/0	B4:0/0	B5:0/1	B6:0/0	B8:1/1	B9:0/1
D	1		0	1	1814830	1814832	11	6	5	A10:0/0	A11:0/1	A2:1/1	A3:0/1	A4:0/1	A5:0/0	A6:0/0	A7:0/0	A8:0/1	A9:0/1	B1:0/1	B10:0/0	B11:0/0	B2:0/0	B3:0/0	B4:0/1	B5:0/1	B6:0/1	B8:0/0	B9:0/1
D	2		0	1	1814830	1814833	7	3	4	A10:0/0	A11:0/0	A2:0/1	A3:0/1	A4:0/1	A5:0/0	A6:0/0	A7:0/0	A8:0/0	A9:0/0	B1:0/0	B10:0/0	B11:0/0	B2:0/0	B3:0/0	B4:0/1	B5:0/0	B6:0/1	B8:1/1	B9:0/1
D	3		0	1	1814830	1814834	3	1	2	A10:0/0	A11:0/0	A2:0/0	A3:0/0	A4:0/0	A5:0/0	A6:1/1	A7:0/0	A8:0/0	A9:0/0	B1:0/0	B10:1/1	B11:0/1	B2:0/0	B3:0/0	B4:0/0	B5:0/0	B6:0/0	B8:0/0	B9:0/0
D	6		0	1	1815055	1815062	20	10	10	A10:1/1	A11:1/1	A2:1/1	A3:1/1	A4:1/1	A5:1/1	A6:1/1	A7:1/1	A8:1/1	A9:0/1	B1:1/1	B10:1/1	B11:1/1	B2:1/1	B3:1/1	B4:1/1	B5:1/1	B6:0/1	B8:1/1	B9:1/1
D	1		0	1	1815153	1815155	17	9	8	A10:1/1	A11:1/1	A2:1/1	A3:1/1	A4:1/1	A5:1/1	A6:0/0	A7:1/1	A8:1/1	A9:1/1	B1:1/1	B10:0/0	B11:1/1	B2:1/1	B3:1/1	B4:1/1	B5:1/1	B6:0/1	B8:0/0	B9:0/1
D	34		0	1	1818044	1818079	1	1	0	A10:0/0	A11:0/0	A2:1/1	A3:0/0	A4:0/0	A5:0/0	A6:0/0	A7:0/0	A8:0/0	A9:0/0	B1:0/0	B10:0/0	B11:0/0	B2:0/0	B3:0/0	B4:0/0	B5:0/0	B6:0/0	B8:0/0	B9:0/0
D	3		0	1	1819155	1819159	20	10	10	A10:1/1	A11:1/1	A2:1/1	A3:1/1	A4:1/1	A5:1/1	A6:1/1	A7:1/1	A8:1/1	A9:1/1	B1:0/1	B10:1/1	B11:1/1	B2:0/1	B3:1/1	B4:1/1	B5:1/1	B6:1/1	B8:1/1	B9:1/1
D	1		0	1	1819227	1819229	18	8	10	A10:0/0	A11:1/1	A2:1/1	A3:1/1	A4:1/1	A5:1/1	A6:0/0	A7:1/1	A8:1/1	A9:1/1	B1:1/1	B10:1/1	B11:1/1	B2:0/1	B3:1/1	B4:1/1	B5:1/1	B6:1/1	B8:1/1	B9:1/1
D	6		0	1	1819429	1819436	5	2	3	A10:0/0	A11:0/0	A2:0/0	A3:0/0	A4:0/0	A5:1/1	A6:1/1	A7:0/0	A8:0/0	A9:0/0	B1:0/0	B10:0/0	B11:0/0	B2:0/0	B3:1/1	B4:0/0	B5:1/1	B6:0/1	B8:0/0	B9:0/0
D	1		0	1	1820661	1820663	18	10	8	A10:0/1	A11:1/1	A2:1/1	A3:1/1	A4:1/1	A5:1/1	A6:0/1	A7:1/1	A8:1/1	A9:1/1	B1:0/1	B10:0/1	B11:1/1	B2:0/1	B3:0/1	B4:0/0	B5:1/1	B6:0/1	B8:1/1	B9:0/0
D	1		0	1	1820694	1820696	6	0	6	A10:0/0	A11:0/0	A2:0/0	A3:0/0	A4:0/0	A5:0/0	A6:0/0	A7:0/0	A8:0/0	A9:0/0	B1:0/1	B10:0/1	B11:0/0	B2:1/1	B3:1/1	B4:1/1	B5:0/0	B6:0/0	B8:0/0	B9:1/1
D	2		0	1	1821375	1821378	6	0	6	A10:0/0	A11:0/0	A2:0/0	A3:0/0	A4:0/0	A5:0/0	A6:0/0	A7:0/0	A8:0/0	A9:0/0	B1:0/1	B10:1/1	B11:0/0	B2:0/0	B3:0/1	B4:0/1	B5:0/0	B6:1/1	B8:0/0	B9:0/1
D	15		0	1	1825707	1825723	2	1	1	A10:0/0	A11:0/0	A2:0/0	A3:0/0	A4:0/0	A5:0/0	A6:0/0	A7:0/0	A8:0/0	A9:1/1	B1:0/0	B10:0/0	B11:0/0	B2:0/0	B3:0/0	B4:0/1	B5:0/0	B6:0/0	B8:0/0	B9:0/0
D	1		0	1	1826876	1826878	19	10	9	A10:1/1	A11:1/1	A2:1/1	A3:1/1	A4:1/1	A5:1/1	A6:0/1	A7:1/1	A8:1/1	A9:1/1	B1:0/1	B10:0/0	B11:1/1	B2:1/1	B3:0/1	B4:0/1	B5:1/1	B6:1/1	B8:1/1	B9:1/1
D	1		0	1	1827693	1827695	19	9	10	A10:1/1	A11:1/1	A2:0/0	A3:1/1	A4:1/1	A5:1/1	A6:1/1	A7:1/1	A8:1/1	A9:1/1	B1:1/1	B10:0/1	B11:1/1	B2:0/1	B3:0/1	B4:0/1	B5:1/1	B6:0/1	B8:1/1	B9:0/1
D	1		0	1	1829561	1829563	7	0	7	A10:0/0	A11:0/0	A2:0/0	A3:0/0	A4:0/0	A5:0/0	A6:0/0	A7:0/0	A8:0/0	A9:0/0	B1:0/1	B10:0/1	B11:0/0	B2:0/1	B3:0/1	B4:0/1	B5:0/0	B6:0/1	B8:0/0	B9:0/1
D	8		0	1	1831759	1831768	7	0	7	A10:0/0	A11:0/0	A2:0/0	A3:0/0	A4:0/0	A5:0/0	A6:0/0	A7:0/0	A8:0/0	A9:0/0	B1:1/1	B10:1/1	B11:0/0	B2:0/1	B3:1/1	B4:1/1	B5:0/0	B6:0/1	B8:0/0	B9:1/1
D	16		0	1	1833205	1833222	7	0	7	A10:0/0	A11:0/0	A2:0/0	A3:0/0	A4:0/0	A5:0/0	A6:0/0	A7:0/0	A8:0/0	A9:0/0	B1:1/1	B10:1/1	B11:0/0	B2:1/1	B3:1/1	B4:1/1	B5:0/0	B6:1/1	B8:0/0	B9:1/1
D	1		0	1	1833389	1833391	7	0	7	A10:0/0	A11:0/0	A2:0/0	A3:0/0	A4:0/0	A5:0/0	A6:0/0	A7:0/0	A8:0/0	A9:0/0	B1:1/1	B10:1/1	B11:0/0	B2:0/1	B3:0/1	B4:0/1	B5:0/0	B6:0/1	B8:0/0	B9:0/1
D	5		0	1	1834481	1834487	2	2	0	A10:0/0	A11:0/0	A2:1/1	A3:0/0	A4:0/0	A5:0/0	A6:1/1	A7:0/0	A8:0/0	A9:0/0	B1:0/0	B10:0/0	B11:0/0	B2:0/0	B3:0/0	B4:0/0	B5:0/0	B6:0/0	B8:0/0	B9:0/0
D	1		0	1	1835623	1835625	7	0	7	A10:0/0	A11:0/0	A2:0/0	A3:0/0	A4:0/0	A5:0/0	A6:0/0	A7:0/0	A8:0/0	A9:0/0	B1:0/1	B10:0/1	B11:0/0	B2:0/1	B3:0/1	B4:0/1	B5:0/0	B6:0/1	B8:0/0	B9:0/1
D	4		0	1	1836675	1836680	3	2	1	A10:0/0	A11:0/0	A2:0/0	A3:0/0	A4:0/0	A5:0/1	A6:0/0	A7:0/0	A8:0/0	A9:0/1	B1:0/0	B10:0/0	B11:0/0	B2:0/0	B3:0/0	B4:0/0	B5:0/0	B6:0/0	B8:0/1	B9:0/0
D	2		0	1	1836774	1836777	7	2	5	A10:0/0	A11:0/0	A2:0/0	A3:0/1	A4:0/0	A5:0/0	A6:0/0	A7:0/1	A8:0/0	A9:0/0	B1:0/1	B10:0/1	B11:0/0	B2:0/1	B3:0/0	B4:0/0	B5:0/0	B6:0/1	B8:0/1	B9:0/0
D	1		0	1	1836956	1836958	7	0	7	A10:0/0	A11:0/0	A2:0/0	A3:0/0	A4:0/0	A5:0/0	A6:0/0	A7:0/0	A8:0/0	A9:0/0	B1:0/1	B10:0/1	B11:0/0	B2:0/1	B3:0/1	B4:0/1	B5:0/0	B6:0/1	B8:0/0	B9:0/1
D	2		0	1	1836991	1836994	6	2	4	A10:0/0	A11:0/1	A2:0/0	A3:0/0	A4:0/0	A5:0/0	A6:0/1	A7:0/0	A8:0/0	A9:0/0	B1:0/0	B10:0/0	B11:0/1	B2:0/1	B3:0/1	B4:0/0	B5:0/1	B6:0/0	B8:0/0	B9:0/0
D	2		0	1	1836994	1836997	4	2	2	A10:0/0	A11:0/0	A2:0/0	A3:0/1	A4:0/0	A5:0/0	A6:0/0	A7:0/1	A8:0/0	A9:0/0	B1:0/1	B10:0/0	B11:0/0	B2:0/0	B3:0/0	B4:0/0	B5:0/1	B6:0/0	B8:0/0	B9:0/0
D	1		0	1	1837011	1837013	6	3	3	A10:0/0	A11:0/0	A2:0/1	A3:0/1	A4:0/0	A5:0/0	A6:0/0	A7:0/0	A8:0/1	A9:0/0	B1:0/1	B10:0/0	B11:0/1	B2:0/0	B3:0/0	B4:0/0	B5:0/1	B6:0/0	B8:0/0	B9:0/0
D	3		0	1	1837017	1837021	10	5	5	A10:0/0	A11:0/1	A2:0/0	A3:0/1	A4:0/1	A5:0/1	A6:0/0	A7:0/0	A8:0/1	A9:0/1	B1:0/0	B10:0/0	B11:0/1	B2:0/0	B3:0/1	B4:0/0	B5:0/1	B6:0/0	B8:0/1	B9:0/1
D	1		0	1	1837027	1837029	11	6	5	A10:0/0	A11:0/0	A2:0/1	A3:0/1	A4:0/1	A5:0/1	A6:0/1	A7:0/0	A8:0/1	A9:0/1	B1:0/0	B10:0/0	B11:0/1	B2:0/1	B3:0/1	B4:0/0	B5:0/1	B6:0/0	B8:0/0	B9:0/1
D	3		0	1	1837037	1837041	4	3	1	A10:0/0	A11:0/1	A2:0/0	A3:0/0	A4:0/0	A5:0/0	A6:0/0	A7:0/1	A8:0/1	A9:0/0	B1:0/0	B10:0/0	B11:0/1	B2:0/0	B3:0/1	B4:0/0	B5:0/0	B6:0/0	B8:0/0	B9:0/0
D	1		0	1	1837050	1837052	4	2	2	A10:0/0	A11:0/0	A2:0/0	A3:0/0	A4:0/0	A5:0/0	A6:0/1	A7:0/1	A8:0/0	A9:0/0	B1:0/0	B10:0/0	B11:0/1	B2:0/1	B3:0/0	B4:0/0	B5:0/0	B6:0/0	B8:0/0	B9:0/0
D	1		0	1	1837061	1837063	4	1	3	A10:0/0	A11:0/0	A2:0/1	A3:0/0	A4:0/0	A5:0/0	A6:0/0	A7:0/0	A8:0/0	A9:0/0	B1:0/0	B10:0/0	B11:0/1	B2:0/1	B3:0/0	B4:0/0	B5:0/0	B6:0/0	B8:0/1	B9:0/0
D	5		0	1	1837170	1837176	7	0	7	A10:0/0	A11:0/0	A2:0/0	A3:0/0	A4:0/0	A5:0/0	A6:0/0	A7:0/0	A8:0/0	A9:0/0	B1:1/1	B10:0/1	B11:0/0	B2:1/1	B3:1/1	B4:0/1	B5:0/0	B6:0/1	B8:0/0	B9:1/1
D	5		0	1	1837185	1837191	17	10	7	A10:0/1	A11:1/1	A2:1/1	A3:1/1	A4:1/1	A5:1/1	A6:0/1	A7:1/1	A8:1/1	A9:1/1	B1:0/0	B10:1/1	B11:1/1	B2:0/0	B3:1/1	B4:1/1	B5:1/1	B6:1/1	B8:1/1	B9:0/0
D	1		0	1	1837811	1837813	7	0	7	A10:0/0	A11:0/0	A2:0/0	A3:0/0	A4:0/0	A5:0/0	A6:0/0	A7:0/0	A8:0/0	A9:0/0	B1:0/1	B10:0/1	B11:0/0	B2:0/1	B3:0/1	B4:0/1	B5:0/0	B6:0/1	B8:0/0	B9:0/1
D	1		0	1	1837902	1837904	20	10	10	A10:1/1	A11:1/1	A2:1/1	A3:1/1	A4:1/1	A5:1/1	A6:1/1	A7:1/1	A8:1/1	A9:1/1	B1:0/1	B10:0/1	B11:1/1	B2:0/1	B3:0/1	B4:0/1	B5:1/1	B6:1/1	B8:1/1	B9:0/1
D	1		0	1	1843419	1843421	4	1	3	A10:0/1	A11:0/0	A2:0/0	A3:0/0	A4:0/0	A5:0/0	A6:0/0	A7:0/0	A8:0/0	A9:0/0	B1:0/0	B10:0/0	B11:0/1	B2:0/0	B3:0/0	B4:0/0	B5:0/1	B6:0/1	B8:0/0	B9:0/0
D	2		0	1	1843419	1843422	4	2	2	A10:0/1	A11:0/0	A2:0/0	A3:0/0	A4:1/1	A5:0/0	A6:0/0	A7:0/0	A8:0/0	A9:0/0	B1:0/0	B10:0/0	B11:0/1	B2:0/0	B3:0/0	B4:0/0	B5:0/1	B6:0/0	B8:0/0	B9:0/0
D	3		0	1	1843419	1843423	13	8	5	A10:0/1	A11:0/1	A2:1/1	A3:0/1	A4:1/1	A5:0/1	A6:0/0	A7:1/1	A8:0/0	A9:1/1	B1:0/0	B10:0/0	B11:0/1	B2:1/1	B3:0/0	B4:0/1	B5:0/1	B6:0/0	B8:0/0	B9:1/1
D	4		0	1	1843419	1843424	3	3	0	A10:0/0	A11:0/0	A2:0/0	A3:0/0	A4:0/1	A5:0/1	A6:0/0	A7:0/0	A8:0/0	A9:0/1	B1:0/0	B10:0/0	B11:0/0	B2:0/0	B3:0/0	B4:0/0	B5:0/0	B6:0/0	B8:0/0	B9:0/0
D	5		0	1	1844154	1844160	20	10	10	A10:1/1	A11:1/1	A2:1/1	A3:1/1	A4:1/1	A5:1/1	A6:1/1	A7:1/1	A8:1/1	A9:1/1	B1:0/1	B10:0/1	B11:1/1	B2:0/1	B3:0/1	B4:0/1	B5:1/1	B6:0/1	B8:1/1	B9:1/1
D	1		0	1	1844331	1844333	15	9	6	A10:0/1	A11:1/1	A2:0/1	A3:0/1	A4:0/1	A5:0/1	A6:0/0	A7:1/1	A8:1/1	A9:0/1	B1:0/0	B10:0/0	B11:0/1	B2:0/1	B3:0/0	B4:0/1	B5:0/1	B6:0/0	B8:0/1	B9:0/1
D	1		0	1	1845152	1845154	19	10	9	A10:1/1	A11:1/1	A2:1/1	A3:1/1	A4:1/1	A5:1/1	A6:1/1	A7:1/1	A8:1/1	A9:1/1	B1:1/1	B10:0/1	B11:0/1	B2:0/1	B3:0/0	B4:0/1	B5:1/1	B6:1/1	B8:1/1	B9:0/1
D	1		0	1	1845224	1845226	5	2	3	A10:0/0	A11:0/0	A2:0/0	A3:0/0	A4:0/0	A5:0/1	A6:0/1	A7:0/0	A8:0/0	A9:0/0	B1:0/0	B10:0/0	B11:0/0	B2:0/0	B3:0/1	B4:0/0	B5:0/1	B6:0/1	B8:0/0	B9:0/0
D	8		0	1	1845950	1845959	19	10	9	A10:1/1	A11:1/1	A2:1/1	A3:1/1	A4:1/1	A5:1/1	A6:1/1	A7:1/1	A8:1/1	A9:1/1	B1:1/1	B10:1/1	B11:0/1	B2:1/1	B3:0/1	B4:0/1	B5:1/1	B6:1/1	B8:0/0	B9:0/1
D	1		0	1	1846437	1846439	16	10	6	A10:0/1	A11:0/1	A2:1/1	A3:0/1	A4:0/1	A5:0/1	A6:0/1	A7:0/1	A8:1/1	A9:0/1	B1:0/0	B10:0/1	B11:0/0	B2:0/1	B3:0/0	B4:0/1	B5:0/1	B6:0/1	B8:0/0	B9:0/1
D	2		0	1	1846437	1846440	9	5	4	A10:0/1	A11:1/1	A2:0/0	A3:0/1	A4:0/0	A5:0/0	A6:0/1	A7:0/1	A8:0/0	A9:0/0	B1:0/1	B10:0/0	B11:0/1	B2:0/0	B3:0/0	B4:0/0	B5:0/1	B6:0/0	B8:0/1	B9:0/0
D	3		0	1	1846437	1846441	4	2	2	A10:0/1	A11:0/1	A2:0/0	A3:0/0	A4:0/0	A5:0/0	A6:0/0	A7:0/0	A8:0/0	A9:0/0	B1:0/0	B10:0/0	B11:0/0	B2:0/1	B3:0/0	B4:0/0	B5:0/0	B6:0/0	B8:0/1	B9:0/0
D	2		0	1	1848526	1848529	4	2	2	A10:0/0	A11:0/1	A2:0/0	A3:0/1	A4:0/0	A5:0/0	A6:0/0	A7:0/0	A8:0/0	A9:0/0	B1:0/0	B10:0/1	B11:0/0	B2:0/0	B3:0/0	B4:0/0	B5:0/0	B6:0/0	B8:0/1	B9:0/0
D	4		0	1	1848541	1848546	2	2	0	A10:0/0	A11:0/0	A2:1/1	A3:0/0	A4:0/0	A5:0/0	A6:0/1	A7:0/0	A8:0/0	A9:0/0	B1:0/0	B10:0/0	B11:0/0	B2:0/0	B3:0/0	B4:0/0	B5:0/0	B6:0/0	B8:0/0	B9:0/0
D	3		0	1	1849472	1849476	20	10	10	A10:1/1	A11:1/1	A2:1/1	A3:1/1	A4:1/1	A5:1/1	A6:1/1	A7:1/1	A8:1/1	A9:1/1	B1:0/1	B10:1/1	B11:0/1	B2:0/1	B3:0/1	B4:0/1	B5:1/1	B6:0/1	B8:0/1	B9:1/1
D	3		0	1	1849687	1849691	2	2	0	A10:0/0	A11:0/0	A2:0/0	A3:0/0	A4:0/0	A5:1/1	A6:0/0	A7:1/1	A8:0/0	A9:0/0	B1:0/0	B10:0/0	B11:0/0	B2:0/0	B3:0/0	B4:0/0	B5:0/0	B6:0/0	B8:0/0	B9:0/0
D	4		0	1	1852501	1852506	4	2	2	A10:0/0	A11:0/0	A2:0/0	A3:0/0	A4:0/0	A5:0/1	A6:1/1	A7:0/0	A8:0/0	A9:0/0	B1:0/0	B10:0/0	B11:0/0	B2:0/0	B3:0/1	B4:0/0	B5:0/0	B6:1/1	B8:0/0	B9:0/0
D	1		0	1	1852894	1852896	20	10	10	A10:0/1	A11:0/1	A2:0/1	A3:0/1	A4:0/1	A5:1/1	A6:1/1	A7:1/1	A8:1/1	A9:0/1	B1:0/1	B10:0/1	B11:1/1	B2:0/1	B3:1/1	B4:0/1	B5:0/1	B6:1/1	B8:1/1	B9:0/1
D	2		0	1	1852894	1852897	5	2	3	A10:0/1	A11:0/0	A2:0/0	A3:0/0	A4:0/0	A5:0/0	A6:0/0	A7:0/1	A8:0/0	A9:0/0	B1:0/0	B10:0/0	B11:0/1	B2:0/1	B3:0/0	B4:0/0	B5:0/0	B6:0/0	B8:0/0	B9:0/1
D	1		0	1	1853549	1853551	19	10	9	A10:1/1	A11:1/1	A2:1/1	A3:1/1	A4:1/1	A5:1/1	A6:1/1	A7:1/1	A8:1/1	A9:1/1	B1:0/1	B10:0/1	B11:0/0	B2:0/1	B3:0/1	B4:0/1	B5:1/1	B6:0/1	B8:1/1	B9:0/1
D	8		0	1	1854159	1854168	18	10	8	A10:1/1	A11:1/1	A2:1/1	A3:1/1	A4:1/1	A5:0/1	A6:1/1	A7:1/1	A8:1/1	A9:1/1	B1:1/1	B10:1/1	B11:0/1	B2:0/1	B3:0/0	B4:1/1	B5:0/1	B6:0/0	B8:0/1	B9:0/1
D	1		0	1	1855226	1855228	5	2	3	A10:0/0	A11:0/0	A2:0/0	A3:0/0	A4:0/0	A5:1/1	A6:1/1	A7:0/0	A8:0/0	A9:0/0	B1:0/0	B10:0/0	B11:0/0	B2:0/0	B3:1/1	B4:0/0	B5:1/1	B6:0/1	B8:0/0	B9:0/0
D	1		0	1	1855987	1855989	20	10	10	A10:1/1	A11:0/1	A2:1/1	A3:1/1	A4:0/1	A5:0/1	A6:1/1	A7:0/1	A8:0/1	A9:1/1	B1:0/1	B10:0/1	B11:1/1	B2:0/1	B3:1/1	B4:1/1	B5:1/1	B6:0/1	B8:0/1	B9:0/1
D	1		0	1	1859003	1859005	5	2	3	A10:0/0	A11:0/0	A2:0/0	A3:0/0	A4:0/0	A5:0/1	A6:0/1	A7:0/0	A8:0/0	A9:0/0	B1:0/0	B10:0/0	B11:0/0	B2:0/0	B3:0/1	B4:0/0	B5:0/1	B6:0/1	B8:0/0	B9:0/0
D	1		0	1	1861384	1861386	6	0	6	A10:0/0	A11:0/0	A2:0/0	A3:0/0	A4:0/0	A5:0/0	A6:0/0	A7:0/0	A8:0/0	A9:0/0	B1:0/0	B10:0/1	B11:0/1	B2:0/1	B3:0/0	B4:0/1	B5:0/0	B6:0/1	B8:0/0	B9:1/1
D	2		0	1	1861384	1861387	3	0	3	A10:0/0	A11:0/0	A2:0/0	A3:0/0	A4:0/0	A5:0/0	A6:0/0	A7:0/0	A8:0/0	A9:0/0	B1:0/0	B10:0/0	B11:0/0	B2:0/1	B3:0/0	B4:0/1	B5:0/0	B6:0/0	B8:0/0	B9:0/1
D	4		0	1	1861384	1861389	17	10	7	A10:1/1	A11:1/1	A2:1/1	A3:1/1	A4:1/1	A5:1/1	A6:1/1	A7:1/1	A8:1/1	A9:1/1	B1:0/1	B10:1/1	B11:0/1	B2:0/1	B3:0/0	B4:0/1	B5:1/1	B6:0/0	B8:0/1	B9:0/1
D	5		0	1	1861384	1861390	10	5	5	A10:0/0	A11:1/1	A2:1/1	A3:1/1	A4:0/0	A5:1/1	A6:1/1	A7:0/0	A8:0/0	A9:0/0	B1:0/0	B10:0/0	B11:0/0	B2:0/1	B3:1/1	B4:0/0	B5:1/1	B6:0/1	B8:0/1	B9:0/0
D	6		0	1	1861384	1861391	2	2	0	A10:0/0	A11:0/0	A2:0/0	A3:1/1	A4:0/0	A5:1/1	A6:0/0	A7:0/0	A8:0/0	A9:0/0	B1:0/0	B10:0/0	B11:0/0	B2:0/0	B3:0/0	B4:0/0	B5:0/0	B6:0/0	B8:0/0	B9:0/0
D	2		0	1	1864821	1864824	20	10	10	A10:1/1	A11:0/1	A2:1/1	A3:0/1	A4:1/1	A5:1/1	A6:0/1	A7:1/1	A8:1/1	A9:0/1	B1:0/1	B10:0/1	B11:0/1	B2:0/1	B3:0/1	B4:0/1	B5:0/1	B6:0/1	B8:0/1	B9:0/1
D	1		0	1	1867054	1867056	9	2	7	A10:0/0	A11:0/0	A2:0/0	A3:0/1	A4:0/0	A5:0/0	A6:0/0	A7:0/1	A8:0/0	A9:0/0	B1:0/0	B10:1/1	B11:0/1	B2:0/0	B3:0/1	B4:0/1	B5:0/0	B6:0/1	B8:0/1	B9:1/1
D	4		0	1	1867139	1867144	15	7	8	A10:1/1	A11:1/1	A2:0/0	A3:1/1	A4:1/1	A5:1/1	A6:0/0	A7:1/1	A8:1/1	A9:0/0	B1:1/1	B10:1/1	B11:0/1	B2:1/1	B3:0/0	B4:0/0	B5:1/1	B6:1/1	B8:1/1	B9:1/1
D	2		0	1	1868149	1868152	11	5	6	A10:0/0	A11:0/0	A2:0/0	A3:0/0	A4:0/1	A5:1/1	A6:0/0	A7:1/1	A8:0/1	A9:0/1	B1:0/0	B10:0/0	B11:0/0	B2:0/1	B3:1/1	B4:0/1	B5:1/1	B6:1/1	B8:0/0	B9:0/1
D	1		0	1	1868714	1868716	9	1	8	A10:0/0	A11:0/0	A2:0/0	A3:0/0	A4:0/0	A5:0/0	A6:0/0	A7:0/1	A8:0/0	A9:0/0	B1:0/1	B10:0/1	B11:0/1	B2:0/1	B3:0/1	B4:0/1	B5:0/0	B6:0/1	B8:0/0	B9:0/1
D	4		0	1	1868799	1868804	18	9	9	A10:1/1	A11:1/1	A2:1/1	A3:1/1	A4:1/1	A5:1/1	A6:1/1	A7:1/1	A8:1/1	A9:0/0	B1:0/1	B10:0/1	B11:0/1	B2:1/1	B3:0/1	B4:0/0	B5:1/1	B6:1/1	B8:0/1	B9:1/1
D	27		0	1	1870379	1870407	8	0	8	A10:0/0	A11:0/0	A2:0/0	A3:0/0	A4:0/0	A5:0/0	A6:0/0	A7:0/0	A8:0/0	A9:0/0	B1:0/1	B10:0/1	B11:0/1	B2:0/1	B3:1/1	B4:0/1	B5:0/0	B6:0/1	B8:0/0	B9:0/1
D	6		0	1	1873029	1873036	3	3	0	A10:0/0	A11:0/0	A2:1/1	A3:1/1	A4:0/0	A5:0/0	A6:0/0	A7:1/1	A8:0/0	A9:0/0	B1:0/0	B10:0/0	B11:0/0	B2:0/0	B3:0/0	B4:0/0	B5:0/0	B6:0/0	B8:0/0	B9:0/0
D	10		0	1	1875646	1875657	20	10	10	A10:1/1	A11:1/1	A2:1/1	A3:1/1	A4:1/1	A5:1/1	A6:1/1	A7:1/1	A8:1/1	A9:1/1	B1:1/1	B10:1/1	B11:1/1	B2:1/1	B3:1/1	B4:1/1	B5:1/1	B6:1/1	B8:1/1	B9:0/1
D	12		0	1	1875646	1875659	5	4	1	A10:0/0	A11:0/0	A2:1/1	A3:1/1	A4:1/1	A5:0/0	A6:0/0	A7:0/0	A8:1/1	A9:0/0	B1:0/0	B10:0/0	B11:0/0	B2:0/0	B3:0/0	B4:0/0	B5:1/1	B6:0/0	B8:0/0	B9:0/0
D	4		0	1	1875648	1875653	8	0	8	A10:0/0	A11:0/0	A2:0/0	A3:0/0	A4:0/0	A5:0/0	A6:0/0	A7:0/0	A8:0/0	A9:0/0	B1:1/1	B10:1/1	B11:1/1	B2:1/1	B3:1/1	B4:1/1	B5:0/0	B6:1/1	B8:0/0	B9:1/1
D	3		0	1	1875729	1875733	9	0	9	A10:0/0	A11:0/0	A2:0/0	A3:0/0	A4:0/0	A5:0/0	A6:0/0	A7:0/0	A8:0/0	A9:0/0	B1:1/1	B10:1/1	B11:0/1	B2:0/1	B3:1/1	B4:0/1	B5:0/0	B6:1/1	B8:0/1	B9:0/1
D	1		0	1	1877008	1877010	3	0	3	A10:0/0	A11:0/0	A2:0/0	A3:0/0	A4:0/0	A5:0/0	A6:0/0	A7:0/0	A8:0/0	A9:0/0	B1:0/0	B10:0/0	B11:0/1	B2:0/0	B3:0/0	B4:0/1	B5:0/0	B6:0/0	B8:0/1	B9:0/0
D	3		0	1	1877024	1877028	10	3	7	A10:0/1	A11:0/0	A2:0/0	A3:0/1	A4:0/1	A5:0/0	A6:0/0	A7:0/0	A8:0/0	A9:0/0	B1:0/1	B10:0/1	B11:0/0	B2:0/0	B3:0/1	B4:0/1	B5:0/1	B6:0/1	B8:0/0	B9:0/1
D	12		0	1	1879369	1879382	2	1	1	A10:0/0	A11:0/0	A2:0/0	A3:0/0	A4:0/0	A5:0/0	A6:0/0	A7:0/0	A8:0/0	A9:1/1	B1:0/0	B10:0/0	B11:0/0	B2:0/0	B3:0/0	B4:0/1	B5:0/0	B6:0/0	B8:0/0	B9:0/0
D	4		0	1	1881188	1881193	13	7	6	A10:1/1	A11:1/1	A2:0/1	A3:1/1	A4:1/1	A5:0/0	A6:0/0	A7:1/1	A8:1/1	A9:0/0	B1:0/1	B10:1/1	B11:0/0	B2:1/1	B3:0/0	B4:0/0	B5:1/1	B6:0/0	B8:1/1	B9:1/1
D	6		0	1	1881188	1881195	11	3	8	A10:0/0	A11:0/0	A2:0/1	A3:0/0	A4:1/1	A5:0/0	A6:0/0	A7:0/0	A8:1/1	A9:0/0	B1:0/1	B10:1/1	B11:0/1	B2:1/1	B3:0/1	B4:1/1	B5:0/0	B6:0/1	B8:1/1	B9:0/0
D	8		0	1	1881188	1881197	4	1	3	A10:0/0	A11:0/0	A2:0/0	A3:0/0	A4:0/0	A5:0/0	A6:0/0	A7:0/1	A8:0/0	A9:0/0	B1:0/0	B10:0/1	B11:0/0	B2:1/1	B3:0/0	B4:0/0	B5:0/0	B6:0/0	B8:0/1	B9:0/0
D	1		0	1	1881472	1881474	2	2	0	A10:0/0	A11:0/0	A2:0/1	A3:0/0	A4:0/0	A5:0/0	A6:0/1	A7:0/0	A8:0/0	A9:0/0	B1:0/0	B10:0/0	B11:0/0	B2:0/0	B3:0/0	B4:0/0	B5:0/0	B6:0/0	B8:0/0	B9:0/0
D	6		0	1	1882531	1882538	8	0	8	A10:0/0	A11:0/0	A2:0/0	A3:0/0	A4:0/0	A5:0/0	A6:0/0	A7:0/0	A8:0/0	A9:0/0	B1:1/1	B10:1/1	B11:1/1	B2:1/1	B3:1/1	B4:1/1	B5:0/0	B6:1/1	B8:1/1	B9:0/0
D	6		0	1	1883765	1883772	18	10	8	A10:1/1	A11:1/1	A2:1/1	A3:1/1	A4:1/1	A5:1/1	A6:1/1	A7:1/1	A8:1/1	A9:1/1	B1:0/0	B10:0/1	B11:0/1	B2:0/1	B3:0/0	B4:0/1	B5:1/1	B6:0/1	B8:0/1	B9:0/1
D	1		0	1	1884163	1884165	8	0	8	A10:0/0	A11:0/0	A2:0/0	A3:0/0	A4:0/0	A5:0/0	A6:0/0	A7:0/0	A8:0/0	A9:0/0	B1:1/1	B10:0/1	B11:0/1	B2:0/1	B3:0/1	B4:0/0	B5:0/0	B6:0/1	B8:0/1	B9:0/1
D	1		0	1	1884347	1884349	9	0	9	A10:0/0	A11:0/0	A2:0/0	A3:0/0	A4:0/0	A5:0/0	A6:0/0	A7:0/0	A8:0/0	A9:0/0	B1:0/1	B10:0/1	B11:0/1	B2:0/1	B3:0/1	B4:0/1	B5:0/0	B6:0/1	B8:0/1	B9:0/1
D	6		0	1	1884419	1884426	4	2	2	A10:0/0	A11:0/0	A2:0/0	A3:0/0	A4:0/0	A5:1/1	A6:0/1	A7:0/0	A8:0/0	A9:0/0	B1:0/0	B10:0/0	B11:0/0	B2:0/0	B3:0/0	B4:0/0	B5:1/1	B6:1/1	B8:0/0	B9:0/0
D	1		0	1	1887089	1887091	19	10	9	A10:0/1	A11:1/1	A2:1/1	A3:1/1	A4:0/1	A5:1/1	A6:1/1	A7:0/1	A8:1/1	A9:1/1	B1:0/1	B10:1/1	B11:0/1	B2:0/1	B3:0/0	B4:0/1	B5:1/1	B6:1/1	B8:0/1	B9:0/1
D	1		0	1	1889428	1889430	20	10	10	A10:0/1	A11:1/1	A2:1/1	A3:1/1	A4:0/1	A5:0/1	A6:0/1	A7:0/1	A8:1/1	A9:0/1	B1:0/1	B10:0/1	B11:1/1	B2:0/1	B3:1/1	B4:0/1	B5:0/1	B6:1/1	B8:0/1	B9:1/1
D	4		0	1	1889854	1889859	8	0	8	A10:0/0	A11:0/0	A2:0/0	A3:0/0	A4:0/0	A5:0/0	A6:0/0	A7:0/0	A8:0/0	A9:0/0	B1:0/1	B10:0/0	B11:1/1	B2:0/1	B3:0/1	B4:1/1	B5:0/0	B6:1/1	B8:0/1	B9:0/1
D	1		0	1	1890596	1890598	19	10	9	A10:1/1	A11:0/1	A2:1/1	A3:1/1	A4:0/1	A5:1/1	A6:1/1	A7:1/1	A8:1/1	A9:1/1	B1:0/1	B10:0/0	B11:0/1	B2:0/1	B3:0/1	B4:0/1	B5:1/1	B6:0/1	B8:0/1	B9:0/1
D	4		0	1	1890733	1890738	9	0	9	A10:0/0	A11:0/0	A2:0/0	A3:0/0	A4:0/0	A5:0/0	A6:0/0	A7:0/0	A8:0/0	A9:0/0	B1:1/1	B10:0/1	B11:1/1	B2:1/1	B3:1/1	B4:1/1	B5:0/0	B6:0/1	B8:1/1	B9:0/1
D	1		0	1	1892504	1892506	9	0	9	A10:0/0	A11:0/0	A2:0/0	A3:0/0	A4:0/0	A5:0/0	A6:0/0	A7:0/0	A8:0/0	A9:0/0	B1:0/1	B10:0/1	B11:0/1	B2:0/1	B3:0/1	B4:0/1	B5:0/0	B6:0/1	B8:0/1	B9:0/1
D	2		0	1	1892676	1892679	20	10	10	A10:1/1	A11:1/1	A2:1/1	A3:1/1	A4:1/1	A5:1/1	A6:1/1	A7:1/1	A8:1/1	A9:1/1	B1:0/1	B10:1/1	B11:1/1	B2:1/1	B3:0/1	B4:1/1	B5:1/1	B6:1/1	B8:1/1	B9:0/1
D	1		0	1	1893717	1893719	9	0	9	A10:0/0	A11:0/0	A2:0/0	A3:0/0	A4:0/0	A5:0/0	A6:0/0	A7:0/0	A8:0/0	A9:0/0	B1:0/1	B10:0/1	B11:0/1	B2:1/1	B3:0/1	B4:0/1	B5:0/0	B6:0/1	B8:0/1	B9:0/1
D	1		0	1	1895259	1895261	4	2	2	A10:0/0	A11:0/0	A2:0/0	A3:0/0	A4:0/1	A5:0/0	A6:0/0	A7:0/0	A8:0/0	A9:1/1	B1:0/0	B10:0/0	B11:0/0	B2:0/0	B3:0/0	B4:0/1	B5:0/0	B6:0/0	B8:0/1	B9:0/0
D	1		0	1	1899024	1899026	20	10	10	A10:1/1	A11:1/1	A2:0/1	A3:1/1	A4:1/1	A5:1/1	A6:1/1	A7:1/1	A8:0/1	A9:0/1	B1:0/1	B10:0/1	B11:0/1	B2:0/1	B3:0/1	B4:0/1	B5:1/1	B6:0/1	B8:0/1	B9:0/1
D	1		0	1	1900167	1900169	9	0	9	A10:0/0	A11:0/0	A2:0/0	A3:0/0	A4:0/0	A5:0/0	A6:0/0	A7:0/0	A8:0/0	A9:0/0	B1:0/1	B10:0/1	B11:0/1	B2:0/1	B3:0/1	B4:1/1	B5:0/0	B6:0/1	B8:0/1	B9:0/1
D	1		0	1	1902851	1902853	3	1	2	A10:0/0	A11:0/0	A2:0/0	A3:0/1	A4:0/0	A5:0/0	A6:0/0	A7:0/0	A8:0/0	A9:0/0	B1:0/0	B10:0/0	B11:0/0	B2:0/0	B3:0/0	B4:0/0	B5:0/1	B6:0/0	B8:0/0	B9:0/1
D	1		0	1	1902852	1902854	20	10	10	A10:0/1	A11:0/1	A2:0/1	A3:0/1	A4:0/1	A5:0/1	A6:0/1	A7:0/1	A8:0/1	A9:0/1	B1:0/1	B10:0/1	B11:0/1	B2:0/1	B3:0/1	B4:0/1	B5:0/1	B6:0/1	B8:0/1	B9:0/1
D	10		0	1	1902864	1902875	6	3	3	A10:0/0	A11:0/0	A2:0/1	A3:0/0	A4:0/0	A5:0/0	A6:0/1	A7:0/0	A8:0/1	A9:0/0	B1:0/0	B10:0/1	B11:0/1	B2:0/0	B3:0/0	B4:0/0	B5:0/0	B6:0/1	B8:0/0	B9:0/0
D	3		0	1	1902877	1902881	4	1	3	A10:0/0	A11:0/0	A2:0/0	A3:0/0	A4:0/1	A5:0/0	A6:0/0	A7:0/0	A8:0/0	A9:0/0	B1:0/0	B10:0/0	B11:0/0	B2:0/1	B3:0/1	B4:0/1	B5:0/0	B6:0/0	B8:0/0	B9:0/0
D	2		0	1	1902891	1902894	5	2	3	A10:0/0	A11:0/0	A2:0/1	A3:0/0	A4:0/1	A5:0/0	A6:0/0	A7:0/0	A8:0/0	A9:0/0	B1:0/1	B10:0/0	B11:0/0	B2:0/0	B3:0/1	B4:0/0	B5:0/0	B6:0/0	B8:0/0	B9:0/1
D	3		0	1	1902892	1902896	9	2	7	A10:0/1	A11:0/0	A2:0/0	A3:0/0	A4:0/0	A5:0/0	A6:0/0	A7:0/0	A8:0/1	A9:0/0	B1:0/1	B10:0/0	B11:0/1	B2:0/0	B3:0/1	B4:0/1	B5:0/1	B6:0/1	B8:0/1	B9:0/0
D	1		0	1	1902894	1902896	5	1	4	A10:0/0	A11:0/0	A2:0/0	A3:0/1	A4:0/0	A5:0/0	A6:0/0	A7:0/0	A8:0/0	A9:0/0	B1:0/0	B10:0/0	B11:0/0	B2:0/1	B3:0/1	B4:0/0	B5:0/1	B6:0/0	B8:0/0	B9:0/1
D	4		0	1	1902895	1902900	20	10	10	A10:0/1	A11:0/1	A2:0/1	A3:0/1	A4:0/1	A5:0/1	A6:0/1	A7:0/1	A8:0/1	A9:0/1	B1:0/1	B10:0/1	B11:0/1	B2:0/1	B3:0/1	B4:0/1	B5:0/1	B6:0/1	B8:0/1	B9:0/1
D	4		0	1	1902900	1902905	3	2	1	A10:0/0	A11:0/0	A2:0/0	A3:0/0	A4:0/0	A5:0/0	A6:0/0	A7:0/1	A8:0/1	A9:0/0	B1:0/0	B10:0/0	B11:0/0	B2:0/0	B3:0/0	B4:0/0	B5:0/0	B6:0/1	B8:0/0	B9:0/0
D	6		0	1	1902903	1902910	16	8	8	A10:0/0	A11:0/1	A2:0/1	A3:0/1	A4:0/1	A5:0/0	A6:0/1	A7:0/1	A8:0/1	A9:0/1	B1:0/1	B10:0/1	B11:0/0	B2:0/1	B3:0/0	B4:0/1	B5:0/1	B6:0/1	B8:0/1	B9:0/1
D	1		0	1	1902906	1902908	19	9	10	A10:0/1	A11:0/0	A2:0/1	A3:0/1	A4:0/1	A5:0/1	A6:0/1	A7:0/1	A8:0/1	A9:0/1	B1:0/1	B10:0/1	B11:0/1	B2:0/1	B3:0/1	B4:0/1	B5:0/1	B6:0/1	B8:0/1	B9:0/1
D	1		0	1	1902948	1902950	11	7	4	A10:0/0	A11:0/1	A2:0/0	A3:0/1	A4:0/1	A5:0/1	A6:0/1	A7:0/0	A8:0/1	A9:0/1	B1:0/0	B10:0/0	B11:0/0	B2:0/1	B3:0/1	B4:0/1	B5:0/1	B6:0/0	B8:0/0	B9:0/1
D	1		0	1	1903074	1903076	20	10	10	A10:0/1	A11:0/1	A2:0/1	A3:0/1	A4:0/1	A5:0/1	A6:0/1	A7:0/1	A8:0/1	A9:0/1	B1:0/1	B10:0/1	B11:0/1	B2:0/1	B3:0/1	B4:0/1	B5:0/1	B6:0/1	B8:0/1	B9:0/1
D	2		0	1	1903186	1903189	6	3	3	A10:0/0	A11:0/1	A2:0/0	A3:0/0	A4:0/0	A5:0/0	A6:0/1	A7:0/0	A8:0/0	A9:0/1	B1:0/1	B10:0/1	B11:0/0	B2:0/0	B3:0/1	B4:0/0	B5:0/0	B6:0/0	B8:0/0	B9:0/0
D	1		0	1	1903215	1903217	7	2	5	A10:0/0	A11:0/0	A2:0/0	A3:0/1	A4:0/0	A5:0/0	A6:0/0	A7:0/0	A8:0/0	A9:0/1	B1:0/1	B10:0/1	B11:0/1	B2:0/0	B3:0/1	B4:0/0	B5:0/1	B6:0/0	B8:0/0	B9:0/0
D	13		0	1	1903252	1903266	15	8	7	A10:0/1	A11:0/1	A2:0/1	A3:0/0	A4:0/1	A5:0/1	A6:0/0	A7:0/1	A8:0/1	A9:0/1	B1:0/1	B10:0/1	B11:0/0	B2:0/0	B3:0/1	B4:0/1	B5:0/1	B6:0/1	B8:0/1	B9:0/0
D	2		0	1	1903254	1903257	16	9	7	A10:0/1	A11:0/1	A2:0/1	A3:0/0	A4:0/1	A5:0/1	A6:0/1	A7:0/1	A8:0/1	A9:0/1	B1:0/1	B10:0/1	B11:0/1	B2:0/0	B3:0/0	B4:0/1	B5:0/1	B6:0/1	B8:0/1	B9:0/0
D	2		0	1	1903260	1903263	5	1	4	A10:0/0	A11:0/0	A2:0/0	A3:0/0	A4:0/0	A5:0/0	A6:0/1	A7:0/0	A8:0/0	A9:0/0	B1:0/0	B10:0/1	B11:0/0	B2:0/0	B3:0/0	B4:0/0	B5:0/1	B6:0/0	B8:0/1	B9:0/1
D	9		0	1	1903265	1903275	5	2	3	A10:0/0	A11:0/0	A2:0/1	A3:0/0	A4:0/0	A5:0/0	A6:0/0	A7:0/0	A8:0/1	A9:0/1	B1:0/0	B10:0/1	B11:0/1	B2:0/0	B3:0/0	B4:0/1	B5:0/0	B6:0/0	B8:0/0	B9:0/1
D	3		0	1	1903269	1903273	18	10	8	A10:0/1	A11:0/1	A2:0/1	A3:0/1	A4:0/1	A5:0/1	A6:0/1	A7:0/1	A8:0/1	A9:0/1	B1:0/1	B10:0/1	B11:0/1	B2:0/1	B3:0/1	B4:0/1	B5:0/1	B6:0/1	B8:0/1	B9:0/0
D	1		0	1	1903271	1903273	17	8	9	A10:0/1	A11:0/1	A2:0/1	A3:0/1	A4:0/1	A5:0/1	A6:0/0	A7:0/0	A8:0/1	A9:0/1	B1:0/1	B10:0/1	B11:0/1	B2:0/1	B3:0/1	B4:0/1	B5:0/0	B6:0/1	B8:0/1	B9:0/1
D	1		0	1	1903275	1903277	10	5	5	A10:0/0	A11:0/0	A2:0/1	A3:0/1	A4:0/0	A5:0/0	A6:0/1	A7:0/0	A8:0/1	A9:0/1	B1:0/1	B10:0/1	B11:0/1	B2:0/0	B3:0/1	B4:0/0	B5:0/1	B6:0/0	B8:0/0	B9:0/0
D	2		0	1	1903277	1903280	12	7	5	A10:0/1	A11:0/1	A2:0/1	A3:0/1	A4:0/1	A5:0/1	A6:0/0	A7:0/1	A8:0/0	A9:0/0	B1:0/0	B10:0/1	B11:0/0	B2:0/1	B3:0/1	B4:0/1	B5:0/1	B6:0/1	B8:0/0	B9:0/0
D	2		0	1	1903455	1903458	8	2	6	A10:0/0	A11:0/0	A2:0/0	A3:0/0	A4:0/0	A5:0/0	A6:0/0	A7:0/1	A8:0/1	A9:0/0	B1:0/1	B10:0/1	B11:0/1	B2:0/0	B3:0/1	B4:0/0	B5:0/0	B6:0/1	B8:0/0	B9:0/1
D	3		0	1	1903482	1903486	8	3	5	A10:0/0	A11:0/0	A2:0/0	A3:0/1	A4:0/1	A5:0/0	A6:0/0	A7:0/0	A8:0/0	A9:0/1	B1:0/1	B10:0/1	B11:0/0	B2:0/0	B3:0/1	B4:0/1	B5:0/1	B6:0/1	B8:0/0	B9:0/0
D	2		0	1	1904243	1904246	14	7	7	A10:0/1	A11:0/0	A2:0/1	A3:0/0	A4:0/1	A5:0/1	A6:0/1	A7:0/1	A8:0/1	A9:0/0	B1:0/1	B10:0/1	B11:0/0	B2:0/0	B3:0/1	B4:0/1	B5:0/1	B6:0/1	B8:0/0	B9:0/1
D	1		0	1	1904421	1904423	20	10	10	A10:1/1	A11:0/1	A2:0/1	A3:0/1	A4:0/1	A5:0/1	A6:1/1	A7:1/1	A8:0/1	A9:0/1	B1:0/1	B10:0/1	B11:0/1	B2:0/1	B3:0/1	B4:0/1	B5:0/1	B6:0/1	B8:0/1	B9:1/1
D	1		0	1	1904423	1904425	12	6	6	A10:0/1	A11:0/1	A2:0/1	A3:0/0	A4:0/1	A5:0/0	A6:0/0	A7:0/1	A8:0/0	A9:0/1	B1:0/0	B10:0/1	B11:0/1	B2:0/1	B3:0/0	B4:0/1	B5:0/1	B6:0/1	B8:0/0	B9:0/0
D	4		0	1	1904677	1904682	20	10	10	A10:1/1	A11:1/1	A2:1/1	A3:1/1	A4:1/1	A5:1/1	A6:1/1	A7:1/1	A8:1/1	A9:1/1	B1:0/1	B10:0/1	B11:0/1	B2:0/1	B3:0/1	B4:1/1	B5:1/1	B6:0/1	B8:0/1	B9:1/1
D	2		0	1	1905658	1905661	20	10	10	A10:1/1	A11:1/1	A2:1/1	A3:1/1	A4:1/1	A5:1/1	A6:1/1	A7:1/1	A8:1/1	A9:1/1	B1:0/1	B10:0/1	B11:0/1	B2:0/1	B3:0/1	B4:1/1	B5:1/1	B6:0/1	B8:0/1	B9:0/1
D	7		0	1	1905924	1905932	20	10	10	A10:1/1	A11:1/1	A2:1/1	A3:1/1	A4:1/1	A5:1/1	A6:1/1	A7:1/1	A8:1/1	A9:1/1	B1:0/1	B10:0/1	B11:0/1	B2:0/1	B3:1/1	B4:0/1	B5:1/1	B6:0/1	B8:1/1	B9:0/1
D	3		0	1	1907052	1907056	20	10	10	A10:1/1	A11:1/1	A2:1/1	A3:1/1	A4:1/1	A5:1/1	A6:1/1	A7:1/1	A8:1/1	A9:1/1	B1:0/1	B10:1/1	B11:0/1	B2:0/1	B3:0/1	B4:0/1	B5:1/1	B6:0/1	B8:0/1	B9:0/1
D	1		0	1	1907312	1907314	19	10	9	A10:1/1	A11:0/1	A2:1/1	A3:0/1	A4:0/1	A5:0/1	A6:0/1	A7:0/1	A8:1/1	A9:1/1	B1:0/1	B10:0/1	B11:0/0	B2:0/1	B3:0/1	B4:0/1	B5:0/1	B6:0/1	B8:0/1	B9:0/1
D	1		0	1	1908198	1908200	4	3	1	A10:0/1	A11:0/0	A2:0/0	A3:0/1	A4:0/0	A5:0/0	A6:0/0	A7:0/0	A8:0/0	A9:0/1	B1:0/0	B10:0/0	B11:0/0	B2:0/0	B3:0/0	B4:0/0	B5:0/0	B6:0/0	B8:0/1	B9:0/0
D	3		0	1	1909270	1909274	20	10	10	A10:1/1	A11:1/1	A2:1/1	A3:1/1	A4:1/1	A5:1/1	A6:1/1	A7:1/1	A8:1/1	A9:1/1	B1:1/1	B10:1/1	B11:1/1	B2:0/1	B3:1/1	B4:1/1	B5:1/1	B6:0/1	B8:0/1	B9:1/1
D	1		0	1	1912526	1912528	9	0	9	A10:0/0	A11:0/0	A2:0/0	A3:0/0	A4:0/0	A5:0/0	A6:0/0	A7:0/0	A8:0/0	A9:0/0	B1:0/1	B10:1/1	B11:0/1	B2:1/1	B3:0/1	B4:0/1	B5:0/0	B6:0/1	B8:0/1	B9:0/1
D	15		0	1	1912588	1912604	17	9	8	A10:1/1	A11:1/1	A2:1/1	A3:1/1	A4:1/1	A5:1/1	A6:0/0	A7:1/1	A8:1/1	A9:1/1	B1:0/1	B10:0/0	B11:0/1	B2:0/0	B3:0/1	B4:0/1	B5:1/1	B6:0/1	B8:1/1	B9:0/1
D	2		0	1	1912751	1912754	4	2	2	A10:0/0	A11:0/0	A2:0/1	A3:0/0	A4:0/1	A5:0/0	A6:0/0	A7:0/0	A8:0/0	A9:0/0	B1:0/0	B10:0/0	B11:0/0	B2:0/1	B3:0/0	B4:0/0	B5:0/1	B6:0/0	B8:0/0	B9:0/0
D	1		0	1	1912752	1912754	11	7	4	A10:0/0	A11:0/0	A2:0/1	A3:0/1	A4:0/1	A5:1/1	A6:0/1	A7:0/1	A8:1/1	A9:0/0	B1:0/0	B10:0/0	B11:0/0	B2:0/1	B3:0/1	B4:0/0	B5:0/1	B6:0/0	B8:0/0	B9:0/1
D	1		0	1	1913182	1913184	1	1	0	A10:0/1	A11:0/0	A2:0/0	A3:0/0	A4:0/0	A5:0/0	A6:0/0	A7:0/0	A8:0/0	A9:0/0	B1:0/0	B10:0/0	B11:0/0	B2:0/0	B3:0/0	B4:0/0	B5:0/0	B6:0/0	B8:0/0	B9:0/0
D	1		0	1	1916555	1916557	3	1	2	A10:0/0	A11:0/0	A2:0/0	A3:0/0	A4:0/0	A5:0/0	A6:0/0	A7:0/1	A8:0/0	A9:0/0	B1:0/0	B10:0/0	B11:0/0	B2:0/0	B3:0/0	B4:0/1	B5:0/0	B6:0/0	B8:0/1	B9:0/0
D	5		0	1	1918280	1918286	4	2	2	A10:0/0	A11:0/0	A2:0/1	A3:0/0	A4:0/0	A5:0/0	A6:0/0	A7:0/0	A8:0/1	A9:0/0	B1:0/0	B10:0/1	B11:0/0	B2:0/0	B3:0/0	B4:0/0	B5:0/1	B6:0/0	B8:0/0	B9:0/0
D	1		0	1	1918607	1918609	2	2	0	A10:0/0	A11:0/0	A2:0/1	A3:0/1	A4:0/0	A5:0/0	A6:0/0	A7:0/0	A8:0/0	A9:0/0	B1:0/0	B10:0/0	B11:0/0	B2:0/0	B3:0/0	B4:0/0	B5:0/0	B6:0/0	B8:0/0	B9:0/0
D	5		0	1	1918625	1918631	2	0	2	A10:0/0	A11:0/0	A2:0/0	A3:0/0	A4:0/0	A5:0/0	A6:0/0	A7:0/0	A8:0/0	A9:0/0	B1:0/0	B10:0/1	B11:0/0	B2:0/1	B3:0/0	B4:0/0	B5:0/0	B6:0/0	B8:0/1	B9:0/0
D	1		0	1	1918631	1918633	3	0	3	A10:0/0	A11:0/0	A2:0/0	A3:0/0	A4:0/0	A5:0/0	A6:0/0	A7:0/0	A8:0/0	A9:0/0	B1:0/1	B10:0/0	B11:0/0	B2:0/1	B3:0/0	B4:0/0	B5:0/0	B6:0/1	B8:0/0	B9:0/0
D	1		0	1	1918635	1918637	7	2	5	A10:0/0	A11:0/0	A2:0/0	A3:0/0	A4:0/1	A5:0/0	A6:0/1	A7:0/0	A8:0/0	A9:0/0	B1:0/1	B10:0/0	B11:0/0	B2:0/1	B3:0/1	B4:0/1	B5:0/0	B6:0/0	B8:0/1	B9:0/0
D	3		0	1	1918635	1918639	3	1	2	A10:0/0	A11:0/1	A2:0/0	A3:0/0	A4:0/0	A5:0/0	A6:0/0	A7:0/0	A8:0/0	A9:0/0	B1:0/0	B10:0/0	B11:0/0	B2:0/0	B3:0/0	B4:0/0	B5:0/0	B6:0/0	B8:0/1	B9:0/1
D	2		0	1	1918637	1918640	6	2	4	A10:0/0	A11:0/1	A2:0/0	A3:0/0	A4:0/1	A5:0/0	A6:0/0	A7:0/0	A8:0/0	A9:0/0	B1:0/1	B10:0/0	B11:0/0	B2:0/1	B3:0/1	B4:0/1	B5:0/0	B6:0/0	B8:0/0	B9:0/1
D	1		0	1	1918657	1918659	8	6	2	A10:0/1	A11:0/0	A2:0/0	A3:0/1	A4:0/1	A5:0/1	A6:0/0	A7:0/0	A8:0/1	A9:0/1	B1:0/0	B10:0/0	B11:0/0	B2:0/0	B3:0/1	B4:0/0	B5:0/0	B6:0/0	B8:0/1	B9:0/0
D	1		0	1	1918682	1918684	20	10	10	A10:0/1	A11:0/1	A2:0/1	A3:0/1	A4:0/1	A5:0/1	A6:0/1	A7:0/1	A8:0/1	A9:0/1	B1:0/1	B10:0/1	B11:0/1	B2:0/1	B3:0/1	B4:0/1	B5:0/1	B6:0/1	B8:0/1	B9:0/1
D	3		0	1	1918685	1918689	3	0	3	A10:0/0	A11:0/0	A2:0/0	A3:0/0	A4:0/0	A5:0/0	A6:0/0	A7:0/0	A8:0/0	A9:0/0	B1:0/1	B10:0/1	B11:0/0	B2:0/0	B3:0/0	B4:0/0	B5:0/0	B6:0/1	B8:0/0	B9:0/0
D	3		0	1	1918772	1918776	4	2	2	A10:0/0	A11:0/0	A2:0/1	A3:0/0	A4:0/0	A5:0/0	A6:0/0	A7:0/0	A8:0/1	A9:0/0	B1:0/1	B10:0/0	B11:0/0	B2:0/0	B3:0/0	B4:0/1	B5:0/0	B6:0/0	B8:0/1	B9:0/0
D	1		0	1	1918956	1918958	2	0	2	A10:0/0	A11:0/0	A2:0/0	A3:0/0	A4:0/0	A5:0/0	A6:0/0	A7:0/0	A8:0/0	A9:0/0	B1:0/0	B10:0/1	B11:0/0	B2:0/0	B3:0/1	B4:0/0	B5:0/0	B6:0/0	B8:0/0	B9:0/0
D	1		0	1	1918985	1918987	7	3	4	A10:0/0	A11:0/1	A2:0/0	A3:0/0	A4:0/0	A5:0/0	A6:0/1	A7:0/1	A8:0/0	A9:0/0	B1:0/1	B10:0/1	B11:0/0	B2:0/0	B3:0/0	B4:0/0	B5:0/1	B6:0/1	B8:0/0	B9:0/0
D	1		0	1	1918987	1918989	3	2	1	A10:0/1	A11:0/0	A2:0/0	A3:0/0	A4:0/1	A5:0/0	A6:0/0	A7:0/0	A8:0/0	A9:0/0	B1:0/0	B10:0/0	B11:0/0	B2:0/0	B3:0/0	B4:0/0	B5:0/0	B6:0/0	B8:0/0	B9:0/1
D	1		0	1	1919012	1919014	7	4	3	A10:0/0	A11:0/0	A2:0/1	A3:0/1	A4:0/0	A5:0/1	A6:0/1	A7:0/0	A8:0/0	A9:0/0	B1:0/0	B10:0/0	B11:0/1	B2:0/1	B3:0/0	B4:0/0	B5:0/0	B6:0/0	B8:0/0	B9:0/1
D	2		0	1	1919016	1919019	5	3	2	A10:0/0	A11:0/0	A2:0/1	A3:0/0	A4:0/1	A5:0/1	A6:0/0	A7:0/0	A8:0/0	A9:0/0	B1:0/0	B10:0/1	B11:0/0	B2:0/1	B3:0/0	B4:0/0	B5:0/0	B6:0/0	B8:0/0	B9:0/0
D	1		0	1	1919027	1919029	9	4	5	A10:0/1	A11:0/0	A2:0/1	A3:0/0	A4:0/0	A5:0/1	A6:0/0	A7:0/1	A8:0/0	A9:0/0	B1:0/1	B10:0/1	B11:0/1	B2:0/0	B3:0/0	B4:0/1	B5:0/0	B6:0/1	B8:0/1	B9:0/0
D	6		0	1	1919032	1919039	8	4	4	A10:0/1	A11:0/1	A2:0/1	A3:0/0	A4:0/0	A5:0/1	A6:0/0	A7:0/0	A8:0/0	A9:0/0	B1:0/0	B10:0/0	B11:0/1	B2:0/0	B3:0/1	B4:0/1	B5:0/0	B6:0/0	B8:0/1	B9:0/0
D	1		0	1	1919039	1919041	8	3	5	A10:0/0	A11:0/0	A2:0/1	A3:0/0	A4:0/1	A5:0/1	A6:0/0	A7:0/0	A8:0/0	A9:0/0	B1:0/1	B10:0/0	B11:0/0	B2:0/0	B3:0/1	B4:0/0	B5:0/0	B6:0/1	B8:0/1	B9:0/1
D	1		0	1	1919043	1919045	8	3	5	A10:0/0	A11:0/0	A2:0/1	A3:0/0	A4:0/0	A5:0/1	A6:0/1	A7:0/0	A8:0/0	A9:0/0	B1:0/1	B10:0/1	B11:0/0	B2:0/1	B3:0/0	B4:0/1	B5:0/0	B6:0/0	B8:0/0	B9:0/1
D	1		0	1	1919049	1919051	4	2	2	A10:0/0	A11:0/1	A2:0/0	A3:0/0	A4:0/0	A5:0/1	A6:0/0	A7:0/0	A8:0/0	A9:0/0	B1:0/0	B10:0/1	B11:0/0	B2:0/0	B3:0/0	B4:0/1	B5:0/0	B6:0/0	B8:0/0	B9:0/0
D	1		0	1	1919074	1919076	3	3	0	A10:0/0	A11:0/0	A2:0/0	A3:0/0	A4:0/1	A5:0/1	A6:0/1	A7:0/0	A8:0/0	A9:0/0	B1:0/0	B10:0/0	B11:0/0	B2:0/0	B3:0/0	B4:0/0	B5:0/0	B6:0/0	B8:0/0	B9:0/0
D	3		0	1	1919082	1919086	4	3	1	A10:0/1	A11:0/0	A2:0/1	A3:0/0	A4:0/0	A5:0/0	A6:0/0	A7:0/0	A8:0/1	A9:0/0	B1:0/0	B10:0/0	B11:0/0	B2:0/0	B3:0/0	B4:0/0	B5:0/0	B6:0/0	B8:0/1	B9:0/0
D	1		0	1	1919087	1919089	4	2	2	A10:0/0	A11:0/0	A2:0/0	A3:0/1	A4:0/0	A5:0/0	A6:0/0	A7:0/0	A8:0/0	A9:0/1	B1:0/0	B10:0/0	B11:0/0	B2:0/0	B3:0/1	B4:0/0	B5:0/0	B6:0/1	B8:0/0	B9:0/0
D	1		0	1	1919092	1919094	4	3	1	A10:0/0	A11:0/0	A2:0/1	A3:0/0	A4:0/0	A5:0/0	A6:0/0	A7:0/1	A8:0/1	A9:0/0	B1:0/1	B10:0/0	B11:0/0	B2:0/0	B3:0/0	B4:0/0	B5:0/0	B6:0/0	B8:0/0	B9:0/0
D	1		0	1	1919095	1919097	3	2	1	A10:0/0	A11:0/0	A2:0/0	A3:0/0	A4:0/0	A5:0/1	A6:0/0	A7:0/0	A8:0/0	A9:0/1	B1:0/0	B10:0/0	B11:0/0	B2:0/0	B3:0/0	B4:0/0	B5:0/0	B6:0/0	B8:0/1	B9:0/0
D	1		0	1	1919149	1919151	5	3	2	A10:0/1	A11:0/0	A2:0/0	A3:0/0	A4:0/0	A5:0/1	A6:0/0	A7:0/0	A8:0/1	A9:0/0	B1:0/0	B10:0/0	B11:0/0	B2:0/0	B3:0/0	B4:0/0	B5:0/1	B6:0/1	B8:0/0	B9:0/0
D	7		0	1	1919170	1919178	5	2	3	A10:0/1	A11:0/0	A2:0/0	A3:0/0	A4:0/0	A5:0/0	A6:0/1	A7:0/0	A8:0/0	A9:0/0	B1:0/0	B10:0/1	B11:0/0	B2:0/1	B3:0/0	B4:0/0	B5:0/0	B6:0/0	B8:0/1	B9:0/0
D	1		0	1	1919213	1919215	3	2	1	A10:0/0	A11:0/1	A2:0/0	A3:0/0	A4:0/0	A5:0/0	A6:0/0	A7:0/0	A8:0/1	A9:0/0	B1:0/0	B10:0/0	B11:0/0	B2:0/0	B3:0/0	B4:0/0	B5:0/0	B6:0/0	B8:0/1	B9:0/0
D	1		0	1	1919247	1919249	5	2	3	A10:0/1	A11:0/0	A2:0/0	A3:0/0	A4:0/0	A5:0/0	A6:0/0	A7:0/1	A8:0/0	A9:0/0	B1:0/0	B10:0/1	B11:0/0	B2:0/0	B3:0/0	B4:0/0	B5:0/1	B6:0/0	B8:0/1	B9:0/0
D	2		0	1	1919269	1919272	5	1	4	A10:0/0	A11:0/0	A2:0/1	A3:0/0	A4:0/0	A5:0/0	A6:0/0	A7:0/0	A8:0/0	A9:0/0	B1:0/0	B10:0/1	B11:0/1	B2:0/0	B3:0/0	B4:0/1	B5:0/0	B6:0/1	B8:0/0	B9:0/0
D	1		0	1	1919420	1919422	6	1	5	A10:0/0	A11:0/0	A2:0/0	A3:0/1	A4:0/0	A5:0/0	A6:0/0	A7:0/0	A8:0/0	A9:0/0	B1:0/1	B10:0/0	B11:0/0	B2:0/1	B3:0/1	B4:0/0	B5:0/0	B6:0/1	B8:0/0	B9:0/1
D	4		0	1	1919425	1919430	8	4	4	A10:0/0	A11:0/1	A2:0/0	A3:0/0	A4:0/1	A5:0/0	A6:0/0	A7:0/0	A8:0/1	A9:0/1	B1:0/0	B10:0/0	B11:0/1	B2:0/1	B3:0/0	B4:0/0	B5:0/0	B6:0/1	B8:0/1	B9:0/1
D	1		0	1	1919441	1919443	5	3	2	A10:0/1	A11:0/0	A2:0/1	A3:0/0	A4:0/0	A5:0/1	A6:0/0	A7:0/0	A8:0/0	A9:0/0	B1:0/0	B10:0/0	B11:0/1	B2:0/0	B3:0/0	B4:0/0	B5:0/0	B6:0/0	B8:0/0	B9:0/1
D	3		0	1	1919443	1919447	7	4	3	A10:0/0	A11:0/1	A2:0/0	A3:0/1	A4:0/0	A5:0/1	A6:0/0	A7:0/0	A8:0/0	A9:0/1	B1:0/0	B10:0/0	B11:0/0	B2:0/0	B3:0/0	B4:0/0	B5:0/1	B6:0/1	B8:0/0	B9:0/1
D	10		0	1	1919532	1919543	10	4	6	A10:0/0	A11:0/1	A2:0/0	A3:0/0	A4:0/1	A5:0/1	A6:0/0	A7:0/0	A8:0/1	A9:0/0	B1:0/1	B10:0/1	B11:0/1	B2:0/0	B3:0/0	B4:0/0	B5:0/1	B6:0/0	B8:0/1	B9:0/1
D	293		0	1	1919832	1920126	4	3	1	A10:0/0	A11:0/0	A2:0/0	A3:0/1	A4:0/0	A5:0/1	A6:0/0	A7:0/1	A8:0/0	A9:0/0	B1:0/0	B10:0/0	B11:0/0	B2:0/0	B3:0/0	B4:0/0	B5:0/0	B6:0/0	B8:0/0	B9:1/1
D	5		0	1	1920624	1920630	9	0	9	A10:0/0	A11:0/0	A2:0/0	A3:0/0	A4:0/0	A5:0/0	A6:0/0	A7:0/0	A8:0/0	A9:0/0	B1:1/1	B10:0/1	B11:0/1	B2:1/1	B3:1/1	B4:0/1	B5:0/0	B6:0/1	B8:1/1	B9:0/1
D	2		0	1	1920892	1920895	1	1	0	A10:0/1	A11:0/0	A2:0/0	A3:0/0	A4:0/0	A5:0/0	A6:0/0	A7:0/0	A8:0/0	A9:0/0	B1:0/0	B10:0/0	B11:0/0	B2:0/0	B3:0/0	B4:0/0	B5:0/0	B6:0/0	B8:0/0	B9:0/0
D	1		0	1	1921704	1921706	20	10	10	A10:1/1	A11:1/1	A2:1/1	A3:1/1	A4:1/1	A5:1/1	A6:1/1	A7:1/1	A8:1/1	A9:0/1	B1:0/1	B10:0/1	B11:0/1	B2:0/1	B3:0/1	B4:0/1	B5:1/1	B6:1/1	B8:0/1	B9:0/1
D	2		0	1	1925137	1925140	18	9	9	A10:1/1	A11:1/1	A2:1/1	A3:1/1	A4:1/1	A5:1/1	A6:1/1	A7:1/1	A8:1/1	A9:0/0	B1:1/1	B10:0/1	B11:1/1	B2:0/0	B3:1/1	B4:1/1	B5:1/1	B6:1/1	B8:1/1	B9:0/1
D	3		0	1	1925137	1925141	9	1	8	A10:0/0	A11:0/0	A2:0/0	A3:0/0	A4:1/1	A5:0/0	A6:0/0	A7:0/0	A8:0/0	A9:0/0	B1:1/1	B10:0/1	B11:1/1	B2:1/1	B3:1/1	B4:1/1	B5:0/0	B6:1/1	B8:1/1	B9:0/0
D	1		0	1	1926045	1926047	4	2	2	A10:0/0	A11:0/0	A2:1/1	A3:0/0	A4:1/1	A5:0/0	A6:0/0	A7:0/0	A8:0/0	A9:0/0	B1:0/0	B10:0/0	B11:0/0	B2:0/0	B3:0/0	B4:0/0	B5:0/0	B6:0/0	B8:0/1	B9:0/1
D	4		0	1	1927559	1927564	8	0	8	A10:0/0	A11:0/0	A2:0/0	A3:0/0	A4:0/0	A5:0/0	A6:0/0	A7:0/0	A8:0/0	A9:0/0	B1:0/0	B10:1/1	B11:1/1	B2:0/1	B3:0/1	B4:0/1	B5:0/0	B6:1/1	B8:0/1	B9:1/1
D	1		0	1	1927982	1927984	8	0	8	A10:0/0	A11:0/0	A2:0/0	A3:0/0	A4:0/0	A5:0/0	A6:0/0	A7:0/0	A8:0/0	A9:0/0	B1:0/1	B10:0/1	B11:0/1	B2:0/1	B3:0/1	B4:0/0	B5:0/0	B6:0/1	B8:0/1	B9:0/1
D	1		0	1	1928190	1928192	20	10	10	A10:0/1	A11:0/1	A2:0/1	A3:0/1	A4:0/1	A5:0/1	A6:0/1	A7:0/1	A8:0/1	A9:0/1	B1:0/1	B10:0/1	B11:0/1	B2:0/1	B3:0/1	B4:0/1	B5:0/1	B6:0/1	B8:0/1	B9:0/1
D	3		0	1	1928978	1928982	2	1	1	A10:0/0	A11:0/0	A2:0/0	A3:0/0	A4:0/0	A5:0/0	A6:0/0	A7:0/0	A8:0/0	A9:1/1	B1:0/0	B10:0/0	B11:0/0	B2:0/0	B3:0/0	B4:1/1	B5:0/0	B6:0/0	B8:0/0	B9:0/0
D	1		0	1	1930347	1930349	18	9	9	A10:1/1	A11:1/1	A2:1/1	A3:1/1	A4:1/1	A5:1/1	A6:1/1	A7:1/1	A8:1/1	A9:0/0	B1:0/1	B10:1/1	B11:1/1	B2:1/1	B3:0/1	B4:0/0	B5:1/1	B6:0/1	B8:0/1	B9:0/1
D	2		0	1	1931190	1931193	7	3	4	A10:0/0	A11:1/1	A2:0/0	A3:1/1	A4:0/0	A5:0/0	A6:1/1	A7:0/0	A8:0/0	A9:0/0	B1:1/1	B10:1/1	B11:0/1	B2:0/0	B3:0/0	B4:0/0	B5:0/0	B6:0/0	B8:0/1	B9:0/0
D	2		0	1	1931193	1931196	2	2	0	A10:0/0	A11:0/0	A2:0/0	A3:0/0	A4:0/0	A5:1/1	A6:0/0	A7:1/1	A8:0/0	A9:0/0	B1:0/0	B10:0/0	B11:0/0	B2:0/0	B3:0/0	B4:0/0	B5:0/0	B6:0/0	B8:0/0	B9:0/0
D	1		0	1	1931194	1931196	16	10	6	A10:1/1	A11:1/1	A2:1/1	A3:1/1	A4:1/1	A5:1/1	A6:1/1	A7:1/1	A8:1/1	A9:1/1	B1:0/0	B10:0/0	B11:0/0	B2:0/1	B3:1/1	B4:0/1	B5:1/1	B6:0/1	B8:0/0	B9:0/1
D	1		0	1	1931319	1931321	2	0	2	A10:0/0	A11:0/0	A2:0/0	A3:0/0	A4:0/0	A5:0/0	A6:0/0	A7:0/0	A8:0/0	A9:0/0	B1:0/0	B10:0/0	B11:0/0	B2:0/1	B3:0/0	B4:0/1	B5:0/0	B6:0/0	B8:0/0	B9:0/0
D	1		0	1	1931386	1931388	9	4	5	A10:0/0	A11:0/1	A2:0/0	A3:0/1	A4:0/0	A5:1/1	A6:0/0	A7:1/1	A8:0/0	A9:0/0	B1:0/1	B10:0/1	B11:0/0	B2:0/1	B3:0/0	B4:0/1	B5:0/0	B6:0/0	B8:0/1	B9:0/0
D	2		0	1	1931386	1931389	15	9	6	A10:0/1	A11:0/1	A2:1/1	A3:0/1	A4:1/1	A5:0/1	A6:1/1	A7:0/0	A8:1/1	A9:1/1	B1:0/0	B10:0/0	B11:0/0	B2:0/1	B3:0/1	B4:0/1	B5:1/1	B6:0/1	B8:0/0	B9:0/1
D	8		0	1	1933442	1933451	20	10	10	A10:1/1	A11:1/1	A2:1/1	A3:1/1	A4:1/1	A5:1/1	A6:1/1	A7:1/1	A8:1/1	A9:1/1	B1:1/1	B10:1/1	B11:1/1	B2:1/1	B3:1/1	B4:0/1	B5:1/1	B6:1/1	B8:0/1	B9:0/1
D	1		0	1	1934656	1934658	9	0	9	A10:0/0	A11:0/0	A2:0/0	A3:0/0	A4:0/0	A5:0/0	A6:0/0	A7:0/0	A8:0/0	A9:0/0	B1:0/1	B10:0/1	B11:0/1	B2:0/1	B3:0/1	B4:0/1	B5:0/0	B6:0/1	B8:1/1	B9:0/1
D	2		0	1	1934656	1934659	20	10	10	A10:1/1	A11:1/1	A2:0/1	A3:1/1	A4:1/1	A5:1/1	A6:1/1	A7:1/1	A8:1/1	A9:0/1	B1:0/1	B10:0/1	B11:0/1	B2:0/1	B3:0/1	B4:0/1	B5:1/1	B6:0/1	B8:0/1	B9:0/1
D	1		0	1	1936290	1936292	1	1	0	A10:0/0	A11:0/0	A2:0/0	A3:0/1	A4:0/0	A5:0/0	A6:0/0	A7:0/0	A8:0/0	A9:0/0	B1:0/0	B10:0/0	B11:0/0	B2:0/0	B3:0/0	B4:0/0	B5:0/0	B6:0/0	B8:0/0	B9:0/0
D	8		0	1	1938763	1938772	8	0	8	A10:0/0	A11:0/0	A2:0/0	A3:0/0	A4:0/0	A5:0/0	A6:0/0	A7:0/0	A8:0/0	A9:0/0	B1:0/1	B10:0/1	B11:0/1	B2:1/1	B3:0/1	B4:1/1	B5:0/0	B6:0/1	B8:0/0	B9:1/1
D	1		0	1	1939997	1939999	9	0	9	A10:0/0	A11:0/0	A2:0/0	A3:0/0	A4:0/0	A5:0/0	A6:0/0	A7:0/0	A8:0/0	A9:0/0	B1:0/1	B10:0/1	B11:0/1	B2:0/1	B3:1/1	B4:0/1	B5:0/0	B6:1/1	B8:1/1	B9:1/1
D	2		0	1	1940959	1940962	1	1	0	A10:0/1	A11:0/0	A2:0/0	A3:0/0	A4:0/0	A5:0/0	A6:0/0	A7:0/0	A8:0/0	A9:0/0	B1:0/0	B10:0/0	B11:0/0	B2:0/0	B3:0/0	B4:0/0	B5:0/0	B6:0/0	B8:0/0	B9:0/0
D	2		0	1	1941116	1941119	20	10	10	A10:1/1	A11:0/1	A2:0/1	A3:0/1	A4:1/1	A5:0/1	A6:1/1	A7:0/1	A8:0/1	A9:0/1	B1:0/1	B10:0/1	B11:0/1	B2:0/1	B3:0/1	B4:0/1	B5:1/1	B6:0/1	B8:0/1	B9:0/1
D	1		0	1	1943134	1943136	2	1	1	A10:0/0	A11:0/0	A2:0/0	A3:0/0	A4:0/0	A5:0/0	A6:0/0	A7:0/0	A8:0/0	A9:0/1	B1:0/0	B10:0/0	B11:0/0	B2:0/0	B3:0/0	B4:0/1	B5:0/0	B6:0/0	B8:0/0	B9:0/0
D	1		0	1	1944072	1944074	5	2	3	A10:0/0	A11:0/0	A2:0/0	A3:0/0	A4:0/0	A5:0/1	A6:0/1	A7:0/0	A8:0/0	A9:0/0	B1:0/0	B10:0/0	B11:0/0	B2:0/0	B3:0/1	B4:0/0	B5:0/1	B6:0/1	B8:0/0	B9:0/0
D	2		0	1	1944833	1944836	14	4	10	A10:1/1	A11:1/1	A2:0/0	A3:0/0	A4:0/0	A5:0/0	A6:0/0	A7:1/1	A8:1/1	A9:0/0	B1:1/1	B10:1/1	B11:1/1	B2:1/1	B3:1/1	B4:1/1	B5:1/1	B6:1/1	B8:1/1	B9:1/1
D	3		0	1	1944833	1944837	15	9	6	A10:1/1	A11:1/1	A2:1/1	A3:1/1	A4:1/1	A5:1/1	A6:1/1	A7:1/1	A8:1/1	A9:0/0	B1:0/0	B10:0/0	B11:0/1	B2:0/1	B3:1/1	B4:0/0	B5:1/1	B6:1/1	B8:0/0	B9:1/1
D	4		0	1	1944833	1944838	2	1	1	A10:0/0	A11:0/0	A2:0/0	A3:0/0	A4:0/0	A5:0/0	A6:0/0	A7:0/0	A8:0/0	A9:1/1	B1:0/0	B10:0/0	B11:0/0	B2:0/0	B3:0/0	B4:0/1	B5:0/0	B6:0/0	B8:0/0	B9:0/0
D	1		0	1	1953327	1953329	20	10	10	A10:1/1	A11:1/1	A2:1/1	A3:1/1	A4:0/1	A5:1/1	A6:1/1	A7:1/1	A8:0/1	A9:1/1	B1:0/1	B10:0/1	B11:0/1	B2:0/1	B3:0/1	B4:0/1	B5:0/1	B6:0/1	B8:0/1	B9:0/1
D	1		0	1	1955780	1955782	5	1	4	A10:0/0	A11:0/0	A2:0/0	A3:0/0	A4:0/0	A5:0/0	A6:0/0	A7:0/0	A8:0/0	A9:0/1	B1:0/0	B10:0/1	B11:0/0	B2:0/0	B3:0/1	B4:0/1	B5:0/1	B6:0/0	B8:0/0	B9:0/0
D	7		0	1	1955780	1955788	8	6	2	A10:0/0	A11:0/1	A2:1/1	A3:0/1	A4:1/1	A5:0/0	A6:0/0	A7:0/1	A8:0/1	A9:0/0	B1:0/0	B10:0/0	B11:0/0	B2:0/0	B3:0/0	B4:0/0	B5:0/1	B6:0/0	B8:0/0	B9:1/1
D	220		0	1	1956159	1956380	19	10	9	A10:1/1	A11:0/1	A2:1/1	A3:0/1	A4:1/1	A5:1/1	A6:1/1	A7:0/1	A8:1/1	A9:1/1	B1:0/1	B10:0/1	B11:0/1	B2:1/1	B3:0/1	B4:0/1	B5:1/1	B6:0/1	B8:0/1	B9:0/0
D	1		0	1	1956725	1956727	1	1	0	A10:0/0	A11:0/0	A2:0/0	A3:0/0	A4:0/0	A5:0/0	A6:0/1	A7:0/0	A8:0/0	A9:0/0	B1:0/0	B10:0/0	B11:0/0	B2:0/0	B3:0/0	B4:0/0	B5:0/0	B6:0/0	B8:0/0	B9:0/0
D	1		0	1	1960087	1960089	16	8	8	A10:0/1	A11:0/1	A2:0/0	A3:0/1	A4:0/1	A5:1/1	A6:0/0	A7:0/1	A8:0/1	A9:0/1	B1:0/1	B10:0/1	B11:0/1	B2:0/1	B3:0/1	B4:0/0	B5:0/1	B6:0/0	B8:0/1	B9:0/1
D	1		0	1	1963291	1963293	20	10	10	A10:1/1	A11:0/1	A2:0/1	A3:0/1	A4:1/1	A5:1/1	A6:1/1	A7:1/1	A8:1/1	A9:1/1	B1:0/1	B10:0/1	B11:0/1	B2:1/1	B3:0/1	B4:0/1	B5:0/1	B6:0/1	B8:0/1	B9:0/1
D	4		0	1	1963915	1963920	1	0	1	A10:0/0	A11:0/0	A2:0/0	A3:0/0	A4:0/0	A5:0/0	A6:0/0	A7:0/0	A8:0/0	A9:0/0	B1:0/0	B10:0/0	B11:0/0	B2:0/0	B3:0/0	B4:0/0	B5:0/0	B6:0/0	B8:1/1	B9:0/0
D	5		0	1	1965399	1965405	3	1	2	A10:0/1	A11:0/0	A2:0/0	A3:0/0	A4:0/0	A5:0/0	A6:0/0	A7:0/0	A8:0/0	A9:0/0	B1:0/0	B10:0/0	B11:0/0	B2:0/0	B3:0/1	B4:0/0	B5:0/0	B6:0/0	B8:0/1	B9:0/0
D	3		0	1	1965611	1965615	4	2	2	A10:0/1	A11:0/1	A2:0/0	A3:0/0	A4:0/0	A5:0/0	A6:0/0	A7:0/0	A8:0/0	A9:0/0	B1:0/0	B10:0/0	B11:0/0	B2:0/0	B3:0/0	B4:0/0	B5:0/1	B6:0/0	B8:0/0	B9:0/1
D	1		0	1	1968462	1968464	6	2	4	A10:0/0	A11:0/0	A2:0/0	A3:1/1	A4:0/0	A5:0/1	A6:0/0	A7:0/0	A8:0/0	A9:0/0	B1:0/0	B10:0/0	B11:0/1	B2:0/0	B3:0/0	B4:0/0	B5:0/1	B6:0/1	B8:0/1	B9:0/0
D	4		0	1	1969131	1969136	20	10	10	A10:1/1	A11:1/1	A2:1/1	A3:1/1	A4:1/1	A5:1/1	A6:1/1	A7:1/1	A8:1/1	A9:1/1	B1:1/1	B10:1/1	B11:1/1	B2:1/1	B3:1/1	B4:1/1	B5:1/1	B6:0/1	B8:1/1	B9:1/1
D	5		0	1	1969131	1969137	11	2	9	A10:0/1	A11:1/1	A2:0/0	A3:0/0	A4:0/0	A5:0/0	A6:0/0	A7:0/0	A8:0/0	A9:0/0	B1:1/1	B10:1/1	B11:1/1	B2:0/0	B3:1/1	B4:1/1	B5:0/1	B6:1/1	B8:1/1	B9:1/1
D	1		0	1	1969376	1969378	20	10	10	A10:1/1	A11:1/1	A2:1/1	A3:1/1	A4:1/1	A5:1/1	A6:1/1	A7:0/1	A8:0/1	A9:1/1	B1:0/1	B10:0/1	B11:0/1	B2:0/1	B3:1/1	B4:0/1	B5:0/1	B6:0/1	B8:0/1	B9:0/1
D	2		0	1	1970305	1970308	19	10	9	A10:1/1	A11:1/1	A2:1/1	A3:1/1	A4:1/1	A5:1/1	A6:1/1	A7:1/1	A8:1/1	A9:1/1	B1:0/1	B10:0/1	B11:0/1	B2:0/0	B3:0/1	B4:1/1	B5:1/1	B6:1/1	B8:1/1	B9:0/1
D	1		0	1	1973346	1973348	5	5	0	A10:0/0	A11:0/1	A2:0/1	A3:0/1	A4:0/0	A5:0/0	A6:0/1	A7:0/1	A8:0/0	A9:0/0	B1:0/0	B10:0/0	B11:0/0	B2:0/0	B3:0/0	B4:0/0	B5:0/0	B6:0/0	B8:0/0	B9:0/0
D	3		0	1	1973890	1973894	18	9	9	A10:0/0	A11:1/1	A2:0/1	A3:0/1	A4:0/1	A5:0/1	A6:0/1	A7:0/1	A8:1/1	A9:0/1	B1:0/1	B10:0/1	B11:0/0	B2:0/1	B3:0/1	B4:0/1	B5:0/1	B6:0/1	B8:0/1	B9:0/1
D	1		0	1	1974256	1974258	3	1	2	A10:0/0	A11:0/0	A2:0/0	A3:0/0	A4:0/1	A5:0/0	A6:0/0	A7:0/0	A8:0/0	A9:0/0	B1:0/0	B10:0/0	B11:0/1	B2:0/1	B3:0/0	B4:0/0	B5:0/0	B6:0/0	B8:0/0	B9:0/0
D	7		0	1	1974270	1974278	4	3	1	A10:0/0	A11:0/1	A2:0/0	A3:0/1	A4:0/0	A5:0/0	A6:0/1	A7:0/0	A8:0/0	A9:0/0	B1:0/0	B10:0/0	B11:0/0	B2:0/1	B3:0/0	B4:0/0	B5:0/0	B6:0/0	B8:0/0	B9:0/0
D	1		0	1	1974272	1974274	10	5	5	A10:0/0	A11:0/1	A2:0/0	A3:0/1	A4:0/1	A5:0/0	A6:0/1	A7:0/1	A8:0/1	A9:0/0	B1:0/1	B10:0/0	B11:0/1	B2:0/0	B3:0/0	B4:0/1	B5:0/0	B6:0/0	B8:0/1	B9:0/1
D	1		0	1	1974273	1974275	3	3	0	A10:0/0	A11:0/0	A2:0/0	A3:0/0	A4:0/0	A5:0/0	A6:0/1	A7:0/1	A8:0/0	A9:0/1	B1:0/0	B10:0/0	B11:0/0	B2:0/0	B3:0/0	B4:0/0	B5:0/0	B6:0/0	B8:0/0	B9:0/0
D	1		0	1	1974283	1974285	4	1	3	A10:0/0	A11:0/0	A2:0/1	A3:0/0	A4:0/0	A5:0/0	A6:0/0	A7:0/0	A8:0/0	A9:0/0	B1:0/1	B10:0/0	B11:0/0	B2:0/1	B3:0/0	B4:0/0	B5:0/0	B6:0/1	B8:0/0	B9:0/0
D	1		0	1	1974284	1974286	17	7	10	A10:0/0	A11:0/0	A2:0/1	A3:0/1	A4:0/0	A5:0/1	A6:0/1	A7:0/1	A8:0/1	A9:0/1	B1:0/1	B10:0/1	B11:0/1	B2:0/1	B3:0/1	B4:0/1	B5:0/1	B6:0/1	B8:0/1	B9:0/1
D	3		0	1	1974293	1974297	10	3	7	A10:0/0	A11:0/1	A2:0/0	A3:0/0	A4:0/0	A5:0/0	A6:0/1	A7:0/1	A8:0/0	A9:0/0	B1:0/0	B10:0/1	B11:0/0	B2:0/1	B3:0/1	B4:0/1	B5:0/1	B6:0/1	B8:0/0	B9:0/1
D	1		0	1	1974299	1974301	8	3	5	A10:0/0	A11:0/1	A2:0/0	A3:0/0	A4:0/0	A5:0/0	A6:0/1	A7:0/0	A8:0/1	A9:0/0	B1:0/0	B10:0/1	B11:0/1	B2:0/1	B3:0/0	B4:0/0	B5:0/0	B6:0/1	B8:0/1	B9:0/1
D	1		0	1	1974319	1974321	6	4	2	A10:0/1	A11:0/1	A2:0/0	A3:0/0	A4:0/0	A5:0/1	A6:0/1	A7:0/0	A8:0/0	A9:0/0	B1:0/0	B10:0/1	B11:0/0	B2:0/0	B3:0/0	B4:0/0	B5:0/0	B6:0/0	B8:0/0	B9:0/1
D	3		0	1	1974327	1974331	11	3	8	A10:0/0	A11:0/1	A2:0/0	A3:0/0	A4:0/1	A5:0/0	A6:0/0	A7:0/1	A8:0/0	A9:0/0	B1:0/1	B10:0/1	B11:0/0	B2:0/1	B3:0/0	B4:0/1	B5:0/1	B6:0/1	B8:0/1	B9:0/1
D	1		0	1	1974347	1974349	4	3	1	A10:0/0	A11:0/0	A2:0/1	A3:0/1	A4:0/1	A5:0/0	A6:0/0	A7:0/0	A8:0/0	A9:0/0	B1:0/0	B10:0/0	B11:0/0	B2:0/0	B3:0/0	B4:0/1	B5:0/0	B6:0/0	B8:0/0	B9:0/0
D	1		0	1	1974431	1974433	8	4	4	A10:0/1	A11:0/0	A2:0/0	A3:0/0	A4:0/1	A5:0/0	A6:0/0	A7:0/0	A8:0/1	A9:0/1	B1:0/0	B10:0/1	B11:0/0	B2:0/0	B3:0/0	B4:0/1	B5:0/1	B6:0/0	B8:0/0	B9:0/1
D	1		0	1	1974619	1974621	4	2	2	A10:0/0	A11:0/0	A2:0/1	A3:0/0	A4:0/1	A5:0/0	A6:0/0	A7:0/0	A8:0/0	A9:0/0	B1:0/0	B10:0/1	B11:0/0	B2:0/1	B3:0/0	B4:0/0	B5:0/0	B6:0/0	B8:0/0	B9:0/0
D	2		0	1	1974641	1974644	16	8	8	A10:0/0	A11:0/1	A2:0/1	A3:0/1	A4:0/1	A5:0/0	A6:0/1	A7:0/1	A8:0/1	A9:0/1	B1:0/0	B10:0/1	B11:0/1	B2:0/1	B3:0/0	B4:0/1	B5:0/1	B6:0/1	B8:0/1	B9:0/1
D	4		0	1	1974645	1974650	13	7	6	A10:0/1	A11:0/0	A2:0/1	A3:0/1	A4:0/1	A5:0/0	A6:0/1	A7:0/1	A8:0/0	A9:0/1	B1:0/0	B10:0/1	B11:0/1	B2:0/0	B3:0/1	B4:0/0	B5:0/1	B6:0/1	B8:0/0	B9:0/1
D	2		0	1	1974698	1974701	9	3	6	A10:0/0	A11:0/1	A2:0/1	A3:0/0	A4:0/0	A5:0/0	A6:0/0	A7:0/0	A8:0/1	A9:0/0	B1:0/1	B10:0/1	B11:0/0	B2:0/1	B3:0/1	B4:0/1	B5:0/1	B6:0/0	B8:0/0	B9:0/0
D	1		0	1	1974707	1974709	5	4	1	A10:0/0	A11:0/0	A2:0/1	A3:0/0	A4:0/1	A5:0/0	A6:0/1	A7:0/0	A8:0/1	A9:0/0	B1:0/0	B10:0/0	B11:0/0	B2:0/0	B3:0/0	B4:0/1	B5:0/0	B6:0/0	B8:0/0	B9:0/0
D	1		0	1	1974711	1974713	3	2	1	A10:0/0	A11:0/0	A2:0/0	A3:0/1	A4:0/0	A5:0/0	A6:0/0	A7:0/0	A8:0/1	A9:0/0	B1:0/0	B10:0/0	B11:0/0	B2:0/1	B3:0/0	B4:0/0	B5:0/0	B6:0/0	B8:0/0	B9:0/0
D	10		0	1	1974882	1974893	13	7	6	A10:0/0	A11:0/1	A2:0/0	A3:0/1	A4:0/0	A5:0/1	A6:0/1	A7:0/1	A8:0/1	A9:0/1	B1:0/1	B10:0/1	B11:0/1	B2:0/1	B3:0/0	B4:0/1	B5:0/0	B6:0/0	B8:0/0	B9:0/1
D	1		0	1	1974884	1974886	4	2	2	A10:0/0	A11:0/1	A2:0/1	A3:0/0	A4:0/0	A5:0/0	A6:0/0	A7:0/0	A8:0/0	A9:0/0	B1:0/0	B10:0/0	B11:0/0	B2:0/0	B3:0/0	B4:0/1	B5:0/0	B6:0/1	B8:0/0	B9:0/0
D	557		0	1	1977077	1977635	9	5	4	A10:0/0	A11:1/1	A2:0/1	A3:0/0	A4:1/1	A5:0/0	A6:1/1	A7:1/1	A8:0/0	A9:0/0	B1:0/0	B10:0/1	B11:1/1	B2:0/0	B3:0/0	B4:0/0	B5:0/0	B6:0/1	B8:0/0	B9:1/1
D	1		0	1	1977196	1977198	18	8	10	A10:1/1	A11:0/0	A2:1/1	A3:1/1	A4:1/1	A5:1/1	A6:0/1	A7:0/0	A8:1/1	A9:1/1	B1:0/1	B10:1/1	B11:0/1	B2:0/1	B3:0/1	B4:0/1	B5:0/1	B6:0/1	B8:0/1	B9:0/1
D	1		0	1	1977197	1977199	3	2	1	A10:0/1	A11:1/1	A2:0/0	A3:0/0	A4:0/0	A5:0/0	A6:0/0	A7:0/0	A8:0/0	A9:0/0	B1:0/0	B10:0/0	B11:0/0	B2:0/0	B3:0/0	B4:0/0	B5:0/0	B6:0/0	B8:0/1	B9:0/0
D	4		0	1	1981363	1981368	2	0	2	A10:0/0	A11:0/0	A2:0/0	A3:0/0	A4:0/0	A5:0/0	A6:0/0	A7:0/0	A8:0/0	A9:0/0	B1:0/0	B10:0/0	B11:0/0	B2:0/0	B3:0/0	B4:0/0	B5:1/1	B6:0/0	B8:1/1	B9:0/0
D	1		0	1	1981414	1981416	7	6	1	A10:0/1	A11:0/1	A2:0/0	A3:0/0	A4:0/1	A5:0/0	A6:0/0	A7:0/1	A8:0/1	A9:0/1	B1:0/0	B10:0/1	B11:0/0	B2:0/0	B3:0/0	B4:0/0	B5:0/0	B6:0/0	B8:0/0	B9:0/0
D	3		0	1	1982466	1982470	20	10	10	A10:1/1	A11:1/1	A2:1/1	A3:1/1	A4:1/1	A5:1/1	A6:1/1	A7:1/1	A8:1/1	A9:1/1	B1:0/1	B10:1/1	B11:0/1	B2:1/1	B3:0/1	B4:0/1	B5:1/1	B6:0/1	B8:0/1	B9:0/1
D	1		0	1	1984146	1984148	12	5	7	A10:0/0	A11:0/0	A2:0/1	A3:1/1	A4:0/0	A5:0/1	A6:0/1	A7:0/0	A8:0/1	A9:0/0	B1:0/1	B10:0/0	B11:0/1	B2:0/1	B3:0/1	B4:0/0	B5:0/1	B6:0/1	B8:0/1	B9:0/0
D	1		0	1	1985838	1985840	19	10	9	A10:1/1	A11:1/1	A2:1/1	A3:1/1	A4:1/1	A5:1/1	A6:1/1	A7:1/1	A8:1/1	A9:1/1	B1:0/1	B10:0/1	B11:0/1	B2:0/1	B3:1/1	B4:0/1	B5:1/1	B6:0/0	B8:0/1	B9:0/1
D	1		0	1	1986867	1986869	19	10	9	A10:1/1	A11:1/1	A2:1/1	A3:1/1	A4:1/1	A5:1/1	A6:1/1	A7:1/1	A8:1/1	A9:1/1	B1:0/1	B10:0/1	B11:0/0	B2:0/1	B3:0/1	B4:0/1	B5:0/1	B6:0/1	B8:1/1	B9:0/1
D	4		0	1	1988432	1988437	11	9	2	A10:1/1	A11:1/1	A2:0/1	A3:0/1	A4:0/1	A5:0/0	A6:1/1	A7:1/1	A8:0/1	A9:1/1	B1:0/0	B10:1/1	B11:0/0	B2:0/0	B3:0/0	B4:0/0	B5:0/0	B6:0/0	B8:0/0	B9:0/1
D	7		0	1	1992950	1992958	11	8	3	A10:1/1	A11:0/1	A2:0/0	A3:0/1	A4:1/1	A5:1/1	A6:0/0	A7:0/1	A8:1/1	A9:1/1	B1:0/0	B10:0/0	B11:0/0	B2:0/0	B3:0/0	B4:0/0	B5:0/1	B6:0/0	B8:1/1	B9:1/1
D	8		0	1	1997887	1997896	3	2	1	A10:1/1	A11:0/0	A2:0/0	A3:0/0	A4:0/0	A5:0/0	A6:0/0	A7:0/1	A8:0/0	A9:0/0	B1:0/0	B10:0/0	B11:0/0	B2:0/0	B3:0/0	B4:0/0	B5:0/0	B6:0/0	B8:0/0	B9:1/1
D	7		0	1	1997889	1997897	3	0	3	A10:0/0	A11:0/0	A2:0/0	A3:0/0	A4:0/0	A5:0/0	A6:0/0	A7:0/0	A8:0/0	A9:0/0	B1:0/0	B10:0/1	B11:0/0	B2:0/0	B3:0/0	B4:1/1	B5:0/0	B6:0/0	B8:0/0	B9:1/1
D	7		0	1	1997890	1997898	7	5	2	A10:1/1	A11:0/0	A2:0/0	A3:0/0	A4:1/1	A5:0/0	A6:0/0	A7:1/1	A8:1/1	A9:1/1	B1:0/0	B10:1/1	B11:0/0	B2:0/0	B3:0/0	B4:0/0	B5:0/0	B6:0/0	B8:0/0	B9:1/1
D	6		0	1	1997891	1997898	11	2	9	A10:0/0	A11:0/0	A2:0/0	A3:0/0	A4:0/0	A5:0/0	A6:0/0	A7:1/1	A8:0/0	A9:1/1	B1:0/0	B10:0/1	B11:1/1	B2:0/1	B3:1/1	B4:1/1	B5:1/1	B6:0/1	B8:1/1	B9:1/1
D	1		0	1	1997909	1997911	4	1	3	A10:0/0	A11:0/0	A2:0/0	A3:0/0	A4:0/0	A5:1/1	A6:0/0	A7:0/0	A8:0/0	A9:0/0	B1:0/0	B10:0/0	B11:0/0	B2:0/1	B3:0/0	B4:0/0	B5:1/1	B6:0/0	B8:0/1	B9:0/0
D	1	TAAACATG	8	1	1603317	1603319	20	10	10	A10:1/1	A11:1/1	A2:1/1	A3:1/1	A4:1/1	A5:1/1	A6:1/1	A7:1/1	A8:1/1	A9:1/1	B1:1/1	B10:1/1	B11:1/1	B2:1/1	B3:1/1	B4:1/1	B5:1/1	B6:1/1	B8:1/1	B9:1/1
D	2	C	1	1	1613663	1613666	8	4	4	A10:0/1	A11:0/1	A2:0/1	A3:0/1	A4:0/0	A5:0/1	A6:0/0	A7:0/0	A8:0/1	A9:0/0	B1:0/1	B10:0/1	B11:0/0	B2:0/1	B3:0/1	B4:0/0	B5:0/0	B6:0/1	B8:0/1	B9:0/0
D	5	GCACCG	6	1	1614201	1614207	9	4	5	A10:0/0	A11:0/1	A2:0/1	A3:0/0	A4:0/0	A5:0/1	A6:0/0	A7:0/0	A8:0/0	A9:0/1	B1:0/1	B10:0/1	B11:0/1	B2:0/1	B3:0/1	B4:0/0	B5:0/1	B6:0/0	B8:0/0	B9:0/1
D	24	CAGTCCTTCCAAACAGCTG	19	1	1627961	1627986	3	2	1	A10:0/0	A11:0/0	A2:0/0	A3:0/1	A4:0/0	A5:0/1	A6:0/0	A7:0/0	A8:0/0	A9:0/0	B1:0/0	B10:0/0	B11:0/0	B2:0/0	B3:0/0	B4:0/0	B5:0/0	B6:0/0	B8:0/0	B9:0/1
D	37	CAAGAATGCCTTCCTCAGTGATCAATGGAAAGAAAT	36	1	1628067	1628105	5	1	4	A10:0/0	A11:0/0	A2:0/0	A3:0/0	A4:0/0	A5:0/0	A6:0/0	A7:0/1	A8:0/0	A9:0/0	B1:0/0	B10:0/0	B11:0/0	B2:0/0	B3:0/1	B4:0/1	B5:0/0	B6:0/1	B8:0/1	B9:0/0
D	51	TGTCCATCAAGTCAATGATGCCATCTAACCGTCTCATCCTCTGTCGTCCCCTT	53	1	1629029	1629081	13	6	7	A10:0/0	A11:1/1	A2:1/1	A3:1/1	A4:1/1	A5:1/1	A6:1/1	A7:0/0	A8:1/1	A9:0/0	B1:1/1	B10:0/0	B11:1/1	B2:1/1	B3:1/1	B4:1/1	B5:1/1	B6:1/1	B8:1/1	B9:0/0
D	6	TTGGGG	6	1	1632056	1632063	6	3	3	A10:0/0	A11:0/0	A2:0/0	A3:0/0	A4:0/1	A5:1/1	A6:0/0	A7:0/0	A8:0/0	A9:1/1	B1:0/0	B10:0/0	B11:0/0	B2:0/0	B3:0/0	B4:0/0	B5:0/0	B6:0/1	B8:1/1	B9:1/1
D	2	CCT	3	1	1638216	1638219	18	9	9	A10:1/1	A11:1/1	A2:1/1	A3:0/0	A4:1/1	A5:1/1	A6:1/1	A7:1/1	A8:1/1	A9:1/1	B1:1/1	B10:1/1	B11:1/1	B2:1/1	B3:1/1	B4:1/1	B5:1/1	B6:1/1	B8:1/1	B9:1/1
D	64	TGTGCACAGTGTGTGAGAAGTGGGGAGACGGGGGGCACTCGGACATCAGAGAGGAACCCCCCCCACC	67	1	1650642	1650707	10	5	5	A10:0/0	A11:0/1	A2:0/0	A3:0/1	A4:0/1	A5:0/1	A6:0/0	A7:0/0	A8:0/0	A9:0/1	B1:0/1	B10:0/0	B11:0/1	B2:0/1	B3:0/1	B4:1/1	B5:0/0	B6:0/1	B8:0/0	B9:0/0
D	1	CCACC	5	1	1650705	1650707	16	8	8	A10:1/1	A11:1/1	A2:1/1	A3:1/1	A4:1/1	A5:1/1	A6:0/0	A7:1/1	A8:1/1	A9:1/1	B1:1/1	B10:1/1	B11:1/1	B2:0/0	B3:1/1	B4:1/1	B5:1/1	B6:0/1	B8:0/1	B9:1/1
D	35	CAC	3	1	1650832	1650868	6	3	3	A10:1/1	A11:1/1	A2:1/1	A3:0/0	A4:1/1	A5:0/0	A6:0/0	A7:1/1	A8:0/0	A9:1/1	B1:1/1	B10:0/0	B11:1/1	B2:0/0	B3:1/1	B4:1/1	B5:0/0	B6:0/0	B8:1/1	B9:0/0
D	11	TGGGTCT	7	1	1651197	1651209	19	9	10	A10:1/1	A11:1/1	A2:1/1	A3:1/1	A4:1/1	A5:1/1	A6:1/1	A7:1/1	A8:1/1	A9:1/1	B1:1/1	B10:1/1	B11:1/1	B2:1/1	B3:1/1	B4:1/1	B5:1/1	B6:1/1	B8:1/1	B9:1/1
D	59	ATAAAGTCTGACACTGTTTCCACTGTTTCCCCATCTATTTCCCATGAGGTGATGGGGCCA	60	1	1653845	1653905	2	1	1	A10:0/0	A11:0/0	A2:0/0	A3:0/0	A4:0/1	A5:0/0	A6:0/0	A7:0/0	A8:0/0	A9:0/1	B1:0/0	B10:0/0	B11:0/1	B2:0/1	B3:0/1	B4:0/0	B5:0/1	B6:0/0	B8:0/0	B9:0/0
D	4	T	1	1	1668331	1668336	11	7	4	A10:0/0	A11:0/1	A2:1/1	A3:1/1	A4:1/1	A5:0/0	A6:0/0	A7:1/1	A8:0/1	A9:1/1	B1:0/0	B10:1/1	B11:1/1	B2:0/0	B3:0/0	B4:0/0	B5:1/1	B6:1/1	B8:0/0	B9:0/0
D	49	ATCTGAAGAATAGCAAGGAGAGATAAGAAAGCCTTCCTCAGTGATCATG	49	1	1677455	1677505	4	3	1	A10:0/0	A11:0/0	A2:0/1	A3:0/1	A4:0/0	A5:0/0	A6:0/0	A7:0/1	A8:0/1	A9:0/0	B1:0/0	B10:0/0	B11:0/0	B2:0/0	B3:0/0	B4:0/1	B5:0/0	B6:0/0	B8:0/1	B9:0/0
D	59	CAGGGAAACAATGGAAACAGTGACAGATGTTATTTTCTTGGGCTCCACAATCACTGA	57	1	1678626	1678686	6	1	5	A10:0/0	A11:0/0	A2:0/0	A3:0/0	A4:0/1	A5:0/0	A6:0/0	A7:0/0	A8:0/0	A9:0/0	B1:0/0	B10:0/0	B11:0/1	B2:0/0	B3:0/1	B4:0/0	B5:0/1	B6:0/1	B8:0/1	B9:0/0
D	66	ACCAACTCATTGGAAAAGACCCTGATGCTGGGAAACATTGAGGGCAGGAGGAGAAGGGGACAACA	65	1	1679040	1679107	3	2	1	A10:0/0	A11:0/0	A2:0/0	A3:0/1	A4:0/0	A5:0/0	A6:0/0	A7:0/0	A8:0/0	A9:0/1	B1:0/0	B10:0/0	B11:0/0	B2:0/1	B3:0/0	B4:0/0	B5:0/0	B6:0/0	B8:0/0	B9:0/0
D	5	TAGGGTTTTTT	11	1	1681420	1681426	15	6	9	A10:0/0	A11:0/1	A2:0/0	A3:0/0	A4:0/1	A5:1/1	A6:0/1	A7:1/1	A8:1/1	A9:0/0	B1:1/1	B10:0/1	B11:0/1	B2:0/1	B3:1/1	B4:1/1	B5:0/0	B6:1/1	B8:1/1	B9:1/1
D	29	TGGCAGCCCACCAGGCTCCCCCGTCTCCA	29	1	1681541	1681571	1	1	0	A10:0/0	A11:0/0	A2:0/0	A3:0/0	A4:0/0	A5:0/0	A6:0/0	A7:0/1	A8:0/0	A9:0/0	B1:0/0	B10:0/0	B11:0/0	B2:0/0	B3:0/0	B4:0/0	B5:0/0	B6:0/0	B8:0/0	B9:0/0
D	26	CAGCCCACCAGGCTCCCCCGTCTCCA	26	1	1681544	1681571	5	3	2	A10:0/0	A11:0/0	A2:0/1	A3:0/0	A4:0/1	A5:0/0	A6:0/0	A7:0/0	A8:0/0	A9:1/1	B1:0/0	B10:0/1	B11:0/0	B2:0/0	B3:0/0	B4:0/0	B5:1/1	B6:0/1	B8:0/0	B9:0/0
D	59	AGCAGAGACATTACTTTGCCAACAAAGGTCCGTCTAGTCAAAGCTATGGTTTTTCCGGCA	60	1	1683473	1683533	2	1	1	A10:0/1	A11:0/0	A2:0/0	A3:0/0	A4:0/0	A5:0/0	A6:0/0	A7:0/0	A8:0/0	A9:0/0	B1:0/0	B10:0/0	B11:0/0	B2:0/0	B3:0/1	B4:0/0	B5:0/1	B6:0/0	B8:0/0	B9:0/0
D	33	CTCTGTTTTTCACATGGCTTCTGTCTCAGTGAT	33	1	1688149	1688183	3	3	0	A10:0/1	A11:0/0	A2:0/1	A3:0/0	A4:0/0	A5:0/0	A6:0/1	A7:0/0	A8:0/0	A9:0/0	B1:0/0	B10:0/0	B11:0/0	B2:0/0	B3:0/0	B4:0/0	B5:0/0	B6:0/0	B8:0/0	B9:0/0
D	13	AGAAAAATAAAGTCTGA	17	1	1707812	1707826	4	3	1	A10:0/1	A11:0/0	A2:0/1	A3:0/0	A4:0/0	A5:0/0	A6:0/0	A7:0/1	A8:0/0	A9:0/1	B1:0/0	B10:0/0	B11:0/0	B2:0/0	B3:0/0	B4:0/0	B5:0/1	B6:0/0	B8:0/0	B9:0/0
D	23	TAGTCCTTTTTTTCACTCTCCT	22	1	1707910	1707934	2	0	2	A10:0/1	A11:0/0	A2:0/0	A3:0/0	A4:0/0	A5:0/0	A6:0/0	A7:0/0	A8:0/0	A9:0/0	B1:0/0	B10:0/0	B11:0/0	B2:0/0	B3:0/0	B4:0/0	B5:0/1	B6:0/0	B8:0/1	B9:0/0
D	32	TCACTTTCATCAAGAGGCTTTTTAGT	26	1	1707932	1707965	2	0	2	A10:0/0	A11:0/0	A2:0/0	A3:0/0	A4:0/0	A5:0/0	A6:0/0	A7:0/0	A8:0/0	A9:0/0	B1:0/0	B10:0/1	B11:0/0	B2:0/0	B3:0/0	B4:0/0	B5:0/0	B6:0/1	B8:0/1	B9:0/0
D	2	TTGT	4	1	1711419	1711422	20	10	10	A10:1/1	A11:1/1	A2:1/1	A3:1/1	A4:1/1	A5:1/1	A6:1/1	A7:1/1	A8:1/1	A9:1/1	B1:1/1	B10:1/1	B11:1/1	B2:1/1	B3:1/1	B4:1/1	B5:1/1	B6:1/1	B8:1/1	B9:1/1
D	13	CAAACCTTGTC	11	1	1730484	1730498	3	1	2	A10:0/0	A11:0/0	A2:0/0	A3:0/1	A4:0/0	A5:0/0	A6:0/0	A7:0/0	A8:0/0	A9:0/0	B1:0/1	B10:0/0	B11:0/0	B2:0/0	B3:0/0	B4:0/1	B5:0/0	B6:0/0	B8:0/0	B9:0/0
D	47	ACTCTCCTCTTTCACTTTCATCAAGAGGCTCTTTAGTAGTTCTTTG	46	1	1730725	1730773	1	0	1	A10:0/0	A11:0/0	A2:0/0	A3:0/0	A4:0/0	A5:0/0	A6:0/0	A7:0/0	A8:0/0	A9:0/0	B1:0/0	B10:0/0	B11:0/0	B2:0/1	B3:0/0	B4:0/0	B5:0/0	B6:0/0	B8:0/1	B9:0/0
D	64	ATGCTTCATGCAGCCCAGCATTTCGCATGATGTACTCTGCATATAAGTTAAATAAGCAGGGTGA	64	1	1730846	1730911	3	1	2	A10:0/0	A11:0/1	A2:0/0	A3:0/0	A4:0/0	A5:0/0	A6:0/0	A7:0/0	A8:0/0	A9:0/0	B1:0/0	B10:0/1	B11:0/1	B2:0/0	B3:0/0	B4:0/0	B5:0/0	B6:0/0	B8:0/0	B9:0/0
D	2	T	1	1	1745793	1745796	20	10	10	A10:1/1	A11:1/1	A2:1/1	A3:1/1	A4:1/1	A5:1/1	A6:1/1	A7:1/1	A8:1/1	A9:0/1	B1:1/1	B10:1/1	B11:1/1	B2:1/1	B3:1/1	B4:1/1	B5:1/1	B6:1/1	B8:1/1	B9:1/1
D	37	AATATGATCGTTATAATACATGTAATCACAAATTACAATTA	41	1	1751699	1751737	12	4	8	A10:0/0	A11:0/1	A2:0/0	A3:0/0	A4:0/1	A5:0/0	A6:0/0	A7:0/1	A8:0/1	A9:0/0	B1:1/1	B10:0/1	B11:0/1	B2:0/1	B3:1/1	B4:0/1	B5:0/0	B6:0/1	B8:1/1	B9:1/1
D	55	CTACTGTATTGAAATAAAATACATGCCGTCTACAATACATTCTTTTGTCATGC	53	1	1765593	1765649	8	4	4	A10:0/0	A11:0/0	A2:1/1	A3:0/0	A4:1/1	A5:0/0	A6:0/0	A7:1/1	A8:1/1	A9:0/0	B1:0/0	B10:0/0	B11:0/0	B2:0/0	B3:1/1	B4:1/1	B5:0/0	B6:0/0	B8:1/1	B9:1/1
D	8	GTGGCCAGA	9	1	1773643	1773652	19	10	9	A10:1/1	A11:1/1	A2:1/1	A3:1/1	A4:1/1	A5:1/1	A6:1/1	A7:1/1	A8:1/1	A9:1/1	B1:1/1	B10:1/1	B11:0/0	B2:1/1	B3:1/1	B4:1/1	B5:1/1	B6:1/1	B8:1/1	B9:1/1
D	2	C	1	1	1774183	1774186	18	10	8	A10:1/1	A11:1/1	A2:1/1	A3:1/1	A4:1/1	A5:1/1	A6:1/1	A7:1/1	A8:1/1	A9:1/1	B1:0/1	B10:1/1	B11:0/1	B2:1/1	B3:1/1	B4:1/1	B5:1/1	B6:0/0	B8:1/1	B9:1/1
D	40	GCTCTCTGTCTCTGCTTTTTTTTGTATACGTATGCATA	38	1	1777732	1777773	16	9	7	A10:0/1	A11:0/1	A2:1/1	A3:0/1	A4:0/1	A5:0/1	A6:0/1	A7:0/0	A8:0/1	A9:0/1	B1:0/0	B10:1/1	B11:0/1	B2:0/1	B3:0/1	B4:0/1	B5:0/1	B6:0/0	B8:0/1	B9:0/1
D	34	GGGATTTTTCCAGGCAAAATTACTGAT	27	1	1790340	1790375	20	10	10	A10:1/1	A11:1/1	A2:1/1	A3:1/1	A4:1/1	A5:1/1	A6:1/1	A7:1/1	A8:1/1	A9:1/1	B1:1/1	B10:1/1	B11:1/1	B2:1/1	B3:1/1	B4:1/1	B5:1/1	B6:0/1	B8:1/1	B9:1/1
D	35	GACTCTTTGCAACCCCATGGACTATAGCCCACC	33	1	1794171	1794207	8	4	4	A10:0/1	A11:0/0	A2:1/1	A3:0/0	A4:0/0	A5:0/0	A6:1/1	A7:0/0	A8:0/0	A9:1/1	B1:0/0	B10:0/0	B11:0/0	B2:1/1	B3:0/0	B4:1/1	B5:1/1	B6:0/0	B8:0/0	B9:1/1
D	36	GACTCTTTGCAACCCCATGGACTATAGCCCACCA	34	1	1794171	1794208	16	6	10	A10:0/1	A11:1/1	A2:0/1	A3:0/0	A4:1/1	A5:1/1	A6:0/1	A7:0/0	A8:1/1	A9:1/1	B1:1/1	B10:0/1	B11:1/1	B2:1/1	B3:1/1	B4:0/1	B5:1/1	B6:0/1	B8:1/1	B9:1/1
D	9	ACC	3	1	1796779	1796789	3	2	1	A10:0/0	A11:0/0	A2:0/0	A3:1/1	A4:0/0	A5:0/0	A6:0/0	A7:0/0	A8:1/1	A9:0/0	B1:0/0	B10:0/0	B11:0/0	B2:1/1	B3:0/0	B4:0/0	B5:0/0	B6:0/0	B8:0/0	B9:0/0
D	22	TACTTTGCCAACAAACCC	18	1	1800736	1800759	6	2	4	A10:0/0	A11:0/0	A2:0/0	A3:0/0	A4:0/1	A5:0/0	A6:0/0	A7:0/0	A8:0/1	A9:0/0	B1:0/1	B10:0/0	B11:0/0	B2:0/1	B3:0/1	B4:0/0	B5:0/0	B6:0/1	B8:0/0	B9:0/1
D	29	AGGTGTGTGTGTGTGTGGTGGGGGGGCG	28	1	1804580	1804610	14	8	6	A10:0/0	A11:1/1	A2:1/1	A3:1/1	A4:1/1	A5:1/1	A6:1/1	A7:1/1	A8:1/1	A9:1/1	B1:1/1	B10:0/1	B11:1/1	B2:0/1	B3:1/1	B4:1/1	B5:1/1	B6:0/0	B8:1/1	B9:0/0
D	1	AA	2	1	1807688	1807690	1	1	0	A10:0/0	A11:0/0	A2:0/0	A3:0/0	A4:0/0	A5:0/0	A6:0/0	A7:0/0	A8:1/1	A9:0/0	B1:0/0	B10:0/0	B11:0/0	B2:0/0	B3:0/0	B4:0/0	B5:0/0	B6:0/0	B8:0/0	B9:0/0
D	1	GG	2	1	1814560	1814562	8	3	5	A10:0/1	A11:0/1	A2:0/0	A3:0/0	A4:0/0	A5:0/0	A6:0/0	A7:0/0	A8:0/1	A9:0/0	B1:0/0	B10:0/1	B11:0/1	B2:0/1	B3:0/0	B4:0/1	B5:0/0	B6:0/0	B8:0/1	B9:0/0
D	68	GTAACTGAATCACTTTGCTGTACATTTGGAACTAATACATTGTAAATCAATTATCTCTCAATA	63	1	1815069	1815138	3	2	1	A10:0/0	A11:0/1	A2:1/1	A3:0/0	A4:0/0	A5:0/0	A6:0/0	A7:0/0	A8:0/0	A9:0/0	B1:0/0	B10:0/0	B11:1/1	B2:0/0	B3:0/1	B4:0/0	B5:0/0	B6:0/0	B8:0/0	B9:0/0
D	6	TAATT	5	1	1815149	1815156	9	5	4	A10:1/1	A11:1/1	A2:1/1	A3:0/0	A4:0/0	A5:1/1	A6:0/0	A7:0/0	A8:1/1	A9:0/0	B1:1/1	B10:0/0	B11:1/1	B2:0/0	B3:0/0	B4:1/1	B5:1/1	B6:0/0	B8:0/0	B9:0/0
D	67	AGATGGCTAGGGCGGCCTGGGTATGGATGGGGCGACTTCCCCAAGGTGGGATCTGGAGCCAGA	63	1	1819161	1819229	9	5	4	A10:1/1	A11:1/1	A2:0/0	A3:0/0	A4:1/1	A5:0/0	A6:0/0	A7:1/1	A8:1/1	A9:0/0	B1:0/0	B10:0/0	B11:1/1	B2:0/0	B3:0/0	B4:0/1	B5:0/0	B6:0/1	B8:1/1	B9:0/1
D	31	CAACTTTACGGGCGCTGGAGGCATGGGATCC	31	1	1820663	1820695	7	4	3	A10:0/0	A11:1/1	A2:1/1	A3:0/0	A4:0/0	A5:0/0	A6:0/1	A7:0/0	A8:0/1	A9:0/0	B1:0/0	B10:0/1	B11:0/1	B2:0/0	B3:0/0	B4:0/0	B5:0/0	B6:0/0	B8:0/1	B9:0/0
D	31	CAACTTTACGGGCGCTGGAGGCATGGGATACC	32	1	1820663	1820695	14	8	6	A10:0/0	A11:1/1	A2:1/1	A3:1/1	A4:1/1	A5:0/1	A6:0/0	A7:1/1	A8:0/1	A9:1/1	B1:0/1	B10:0/0	B11:0/1	B2:0/1	B3:0/0	B4:0/1	B5:1/1	B6:0/1	B8:0/0	B9:0/1
D	5	AC	2	1	1836709	1836715	2	0	2	A10:0/0	A11:0/0	A2:0/0	A3:0/0	A4:0/0	A5:0/0	A6:0/0	A7:0/0	A8:0/0	A9:0/0	B1:0/1	B10:0/0	B11:0/0	B2:0/0	B3:0/0	B4:0/0	B5:0/0	B6:0/1	B8:0/0	B9:0/0
D	47	GATGCTGGGAGGGATTGGGGGCAGGAGGAGAAGGGGACGGCAGA	44	1	1836993	1837041	3	2	1	A10:0/1	A11:0/0	A2:0/0	A3:0/0	A4:0/0	A5:0/0	A6:0/0	A7:0/0	A8:0/0	A9:0/1	B1:0/0	B10:0/0	B11:0/1	B2:0/0	B3:0/0	B4:0/0	B5:0/0	B6:0/0	B8:0/0	B9:0/0
D	2	AAG	3	1	1840152	1840155	15	10	5	A10:1/1	A11:1/1	A2:1/1	A3:1/1	A4:1/1	A5:1/1	A6:1/1	A7:1/1	A8:1/1	A9:1/1	B1:1/1	B10:1/1	B11:0/0	B2:0/0	B3:1/1	B4:0/0	B5:1/1	B6:0/0	B8:0/0	B9:0/1
D	2	G	1	1	1844330	1844333	9	4	5	A10:0/1	A11:0/0	A2:0/0	A3:0/1	A4:0/0	A5:0/1	A6:1/1	A7:0/0	A8:0/0	A9:0/0	B1:0/1	B10:0/1	B11:0/1	B2:0/0	B3:0/1	B4:0/0	B5:0/1	B6:0/0	B8:0/0	B9:0/0
D	20	CTACACCAGAAG	12	1	1852498	1852519	2	2	0	A10:0/0	A11:0/0	A2:0/0	A3:0/0	A4:0/0	A5:1/1	A6:0/0	A7:1/1	A8:0/0	A9:0/0	B1:0/0	B10:0/0	B11:0/0	B2:0/0	B3:0/0	B4:0/0	B5:0/0	B6:0/0	B8:0/0	B9:0/0
D	5	A	1	1	1853634	1853640	4	2	2	A10:0/0	A11:0/0	A2:0/0	A3:0/0	A4:0/0	A5:1/1	A6:1/1	A7:0/0	A8:0/0	A9:0/0	B1:0/0	B10:0/0	B11:0/0	B2:0/0	B3:0/1	B4:0/0	B5:0/1	B6:0/0	B8:0/0	B9:0/0
D	63	CAAAGATCCCTCCCCTCCCAGTACCCTCACAGGAAGGTGTCTGACTGCCAAGGAAACTG	59	1	1884420	1884484	3	1	2	A10:0/0	A11:0/0	A2:0/0	A3:0/0	A4:0/0	A5:0/0	A6:0/1	A7:0/0	A8:0/0	A9:0/0	B1:0/0	B10:0/0	B11:0/0	B2:0/0	B3:0/1	B4:0/0	B5:1/1	B6:1/1	B8:0/0	B9:0/0
D	53	TCCTCCCTCCCCCTCCAACCCACACTTCCCCCCCCCTCTTTTGCCCCTTTTTTCCTTT	58	1	1895271	1895325	9	5	4	A10:0/0	A11:0/1	A2:0/0	A3:0/1	A4:0/0	A5:0/1	A6:1/1	A7:1/1	A8:0/1	A9:0/0	B1:0/0	B10:0/0	B11:1/1	B2:0/1	B3:0/1	B4:0/0	B5:0/1	B6:0/0	B8:0/0	B9:0/0
D	48	AGAAAGCAATAAAACTTCAAGACAAGAAGCTTGCACCACTTACATAAT	48	1	1902485	1902534	3	1	2	A10:0/0	A11:0/0	A2:0/0	A3:0/0	A4:0/0	A5:0/0	A6:0/0	A7:0/0	A8:0/1	A9:0/0	B1:0/0	B10:0/0	B11:0/0	B2:0/0	B3:0/0	B4:0/1	B5:0/0	B6:0/0	B8:0/1	B9:0/0
D	3	TAAATAAAGTTA	12	1	1902947	1902951	8	3	5	A10:0/0	A11:0/0	A2:0/1	A3:0/0	A4:0/1	A5:0/0	A6:0/1	A7:0/0	A8:0/0	A9:0/1	B1:0/1	B10:0/1	B11:0/1	B2:0/0	B3:0/0	B4:0/1	B5:0/1	B6:0/0	B8:0/1	B9:0/1
D	47	TAAATAAAGTTACACCCAAATAAAGTTACATTCCTACAGGGTGAGGGTGTAGTGGGT	57	1	1902947	1902995	7	2	5	A10:0/0	A11:0/0	A2:0/0	A3:0/0	A4:0/0	A5:0/1	A6:0/0	A7:0/0	A8:0/1	A9:0/1	B1:0/1	B10:0/0	B11:0/1	B2:0/1	B3:0/0	B4:0/0	B5:0/0	B6:0/1	B8:0/0	B9:0/1
D	4	TCATAACTTTCCTTCCA	17	1	1904160	1904165	3	2	1	A10:0/0	A11:0/0	A2:0/1	A3:0/0	A4:0/0	A5:0/1	A6:0/0	A7:0/0	A8:0/0	A9:0/0	B1:0/0	B10:0/0	B11:0/0	B2:0/0	B3:0/0	B4:0/0	B5:0/0	B6:0/1	B8:0/0	B9:0/0
D	57	TTCACTTTCTGCCATAAGAGTGGTCTCATCTGCATATCTGAAGTTATTGATATTTCTGC	59	1	1904367	1904425	2	0	2	A10:0/0	A11:0/1	A2:0/0	A3:0/0	A4:0/0	A5:0/0	A6:0/0	A7:0/0	A8:0/0	A9:0/0	B1:0/0	B10:0/0	B11:0/0	B2:0/0	B3:0/0	B4:0/0	B5:0/1	B6:0/1	B8:0/0	B9:0/0
D	66	CGGCAATCTTGATTCCAGCTTGTGCTTCCTCCGGCACAGCGTTTCTCACGATGTACTCTGCATATA	66	1	1904423	1904490	6	3	3	A10:0/0	A11:0/1	A2:0/1	A3:0/0	A4:0/1	A5:0/1	A6:0/1	A7:0/1	A8:0/0	A9:0/0	B1:0/0	B10:0/0	B11:0/1	B2:0/1	B3:0/0	B4:0/0	B5:0/0	B6:0/1	B8:0/0	B9:0/0
D	2	G	1	1	1904424	1904427	7	0	7	A10:0/0	A11:0/0	A2:0/0	A3:0/0	A4:0/0	A5:0/0	A6:0/0	A7:0/0	A8:0/0	A9:0/0	B1:0/1	B10:0/0	B11:1/1	B2:1/1	B3:1/1	B4:0/1	B5:0/0	B6:1/1	B8:0/1	B9:0/0
D	65	GGCAATCTTGATTCCAGCTTGTGCTTCATCCAGCCCAGCGTTTCTCATGATGTACTCTGCATAGA	65	1	1904424	1904490	2	2	0	A10:0/0	A11:0/1	A2:0/1	A3:0/1	A4:0/0	A5:0/0	A6:0/0	A7:0/1	A8:0/0	A9:0/0	B1:0/0	B10:0/0	B11:0/0	B2:0/0	B3:0/0	B4:0/0	B5:0/0	B6:0/0	B8:0/0	B9:0/1
D	26	GAAATGCAAAAAGGCAAAATGGCTGTCT	28	1	1918470	1918497	5	3	2	A10:0/0	A11:0/1	A2:0/0	A3:0/1	A4:0/0	A5:0/1	A6:0/1	A7:0/0	A8:0/0	A9:0/0	B1:0/0	B10:0/0	B11:0/1	B2:0/1	B3:0/0	B4:0/1	B5:0/0	B6:0/0	B8:0/0	B9:0/0
D	67	TCCTCACTGATCAATGTAAAGAAATAGNGGAAAACAATAGAATGGGAAAGACTAGAGATCTCTTCAAAA	69	1	1918615	1918683	3	1	2	A10:0/0	A11:0/0	A2:0/0	A3:0/0	A4:0/0	A5:0/1	A6:0/0	A7:0/0	A8:0/1	A9:0/0	B1:0/0	B10:0/0	B11:0/1	B2:0/0	B3:0/1	B4:0/0	B5:0/0	B6:0/0	B8:0/0	B9:0/0
D	62	TCATTTCAATCCCAAAGAAAGGCAACGCCAAAGAATGTTCAAACTATCACACAATTGCACCAT	63	1	1919053	1919116	3	2	1	A10:0/0	A11:0/0	A2:0/0	A3:0/0	A4:0/0	A5:0/0	A6:0/1	A7:0/0	A8:0/0	A9:0/1	B1:0/1	B10:0/0	B11:0/0	B2:0/1	B3:0/0	B4:0/0	B5:0/0	B6:0/0	B8:0/0	B9:0/1
D	7	GAAAGAG	7	1	1919356	1919364	3	1	2	A10:0/0	A11:0/0	A2:0/0	A3:0/0	A4:0/0	A5:0/0	A6:0/1	A7:0/0	A8:0/0	A9:0/0	B1:0/0	B10:0/0	B11:0/0	B2:0/0	B3:0/0	B4:0/0	B5:0/1	B6:0/0	B8:0/0	B9:0/1
D	69	GAGATGGGAATACCAGACCACCTGACCTGCCTCCTGAGAAACCTGTATGCAGGTCAGGAAGCAAC	65	1	1919360	1919430	1	1	0	A10:0/0	A11:0/1	A2:0/0	A3:0/0	A4:0/0	A5:0/1	A6:0/0	A7:0/0	A8:0/0	A9:0/1	B1:0/0	B10:0/0	B11:0/0	B2:0/0	B3:0/0	B4:0/0	B5:0/0	B6:0/0	B8:0/0	B9:0/0
D	23	TTAGACTTTATTTTTGGGGGG	21	1	1919739	1919763	3	0	3	A10:0/0	A11:0/0	A2:0/0	A3:0/0	A4:0/0	A5:0/0	A6:0/0	A7:0/0	A8:0/0	A9:0/0	B1:0/0	B10:0/0	B11:0/1	B2:0/1	B3:0/1	B4:0/0	B5:0/0	B6:0/0	B8:0/0	B9:0/0
D	28	ACCGGCTGATGGCAAATTCTCTCAG	25	1	1921077	1921106	9	0	9	A10:0/0	A11:0/0	A2:0/0	A3:0/0	A4:0/0	A5:0/0	A6:0/0	A7:0/0	A8:0/0	A9:0/0	B1:1/1	B10:1/1	B11:1/1	B2:0/1	B3:1/1	B4:0/1	B5:0/0	B6:1/1	B8:0/1	B9:1/1
D	3	TCTGCG	6	1	1929214	1929218	19	10	9	A10:1/1	A11:1/1	A2:1/1	A3:1/1	A4:1/1	A5:1/1	A6:1/1	A7:1/1	A8:1/1	A9:1/1	B1:1/1	B10:0/1	B11:0/1	B2:1/1	B3:0/0	B4:0/1	B5:1/1	B6:1/1	B8:0/1	B9:0/1
D	39	GTTTAATAGCCAAAGTATTGTCATTTTGTCTGGTCTGACTC	41	1	1949469	1949509	6	3	3	A10:0/0	A11:0/0	A2:0/0	A3:1/1	A4:0/0	A5:1/1	A6:1/1	A7:0/0	A8:0/0	A9:0/0	B1:0/0	B10:0/0	B11:0/0	B2:0/0	B3:0/1	B4:0/0	B5:0/1	B6:0/1	B8:0/0	B9:0/0
D	4	CACA	4	1	1949893	1949898	4	2	2	A10:0/0	A11:0/0	A2:1/1	A3:0/0	A4:0/0	A5:0/0	A6:1/1	A7:0/0	A8:0/0	A9:0/0	B1:0/0	B10:0/0	B11:0/0	B2:0/0	B3:0/1	B4:0/0	B5:1/1	B6:0/1	B8:0/1	B9:0/1
D	1	CCCAGGC	7	1	1957151	1957153	14	7	7	A10:0/0	A11:1/1	A2:0/0	A3:1/1	A4:1/1	A5:1/1	A6:1/1	A7:1/1	A8:1/1	A9:1/1	B1:1/1	B10:0/1	B11:0/1	B2:0/0	B3:0/1	B4:0/0	B5:1/1	B6:0/1	B8:0/1	B9:0/1
D	2	TCAGCCC	7	1	1962769	1962772	1	0	1	A10:0/0	A11:0/0	A2:0/0	A3:0/0	A4:0/0	A5:0/0	A6:0/0	A7:0/0	A8:0/0	A9:0/0	B1:0/0	B10:0/0	B11:0/0	B2:0/0	B3:1/1	B4:0/0	B5:0/0	B6:0/0	B8:0/0	B9:0/0
D	59	CATGAGTTTGAGTGAACTCTGGGAGTCGGTGATGGACAGGGAGGCCTGGCGTGCTACGG	59	1	1965793	1965853	4	1	3	A10:0/1	A11:0/1	A2:0/0	A3:0/0	A4:0/0	A5:0/0	A6:0/0	A7:0/0	A8:0/0	A9:0/0	B1:0/0	B10:0/0	B11:0/1	B2:0/1	B3:0/1	B4:0/0	B5:0/0	B6:0/0	B8:0/0	B9:0/0
D	73	TACAGAAAAAACCATATCCTTGACTAGACGTACCTTTGTTGGCAAAGTAATGTCTCTGCTTTTGAATATG	70	1	1974023	1974097	3	1	2	A10:0/0	A11:0/0	A2:0/0	A3:0/1	A4:0/0	A5:0/0	A6:0/0	A7:0/0	A8:0/0	A9:0/0	B1:0/0	B10:0/0	B11:0/1	B2:0/1	B3:0/0	B4:0/1	B5:0/0	B6:0/0	B8:0/0	B9:0/0
D	70	TCAAATGCTGAATTTTAAGCCAACTTTTTCACTCTCCTCTTTCACTTTCATCAAGAGGCTCTTTAGT	67	1	1974260	1974331	2	1	1	A10:0/0	A11:0/0	A2:0/0	A3:0/0	A4:0/0	A5:0/0	A6:0/0	A7:0/1	A8:0/0	A9:0/0	B1:0/0	B10:0/0	B11:0/0	B2:0/0	B3:0/0	B4:0/1	B5:0/0	B6:0/0	B8:0/1	B9:0/0
D	66	TGCTTCACTCTCTGCCATAAGGGTGGTGTCATCTGCATATCTGAGGTTATTGACATTTCTTCTGGT	66	1	1974329	1974396	2	0	2	A10:0/0	A11:0/0	A2:0/0	A3:0/0	A4:0/0	A5:0/0	A6:0/0	A7:0/0	A8:0/0	A9:0/0	B1:0/0	B10:0/1	B11:0/1	B2:0/0	B3:0/0	B4:0/0	B5:0/0	B6:0/1	B8:0/0	B9:0/0
D	54	AGCAATCTTGATTCCAGGTTGTGCTTCATCCAGCCCAGTGTTTCTCATGATGT	53	1	1974391	1974446	2	0	2	A10:0/0	A11:0/0	A2:0/0	A3:0/0	A4:0/1	A5:0/0	A6:0/0	A7:0/0	A8:0/0	A9:0/0	B1:0/0	B10:0/1	B11:0/0	B2:0/0	B3:0/0	B4:0/0	B5:0/1	B6:0/0	B8:0/0	B9:0/0
D	17	GGCATTTCACATGATAT	17	1	1974428	1974446	1	1	0	A10:0/0	A11:0/0	A2:0/1	A3:0/0	A4:0/1	A5:0/1	A6:0/0	A7:0/0	A8:0/0	A9:0/1	B1:0/0	B10:0/0	B11:0/0	B2:0/0	B3:0/0	B4:0/0	B5:0/0	B6:0/0	B8:0/0	B9:0/0
D	56	AGTGTCTCATGATGTACTCTGCATAGAAGTTAAATAAGCAGGGTGACAATATATAG	56	1	1974430	1974487	4	3	1	A10:0/1	A11:0/0	A2:0/0	A3:0/1	A4:0/0	A5:0/0	A6:0/0	A7:0/0	A8:0/1	A9:0/0	B1:0/1	B10:0/0	B11:0/0	B2:0/0	B3:0/0	B4:0/0	B5:0/0	B6:0/0	B8:0/0	B9:0/0
D	14	ATTTCTTATGATGT	14	1	1974431	1974446	2	2	0	A10:0/0	A11:0/0	A2:0/1	A3:0/0	A4:0/0	A5:0/0	A6:0/1	A7:0/0	A8:0/1	A9:0/0	B1:0/0	B10:0/0	B11:0/0	B2:0/0	B3:0/0	B4:0/0	B5:0/0	B6:0/0	B8:0/0	B9:0/0
D	55	TCAGAATTTTCCACAGTTTGTTGTGGTCCACACAGTCAAAGGCTTTGGTGTAGTCAATA	59	1	1974613	1974669	1	0	1	A10:0/0	A11:0/0	A2:0/0	A3:0/0	A4:0/0	A5:0/0	A6:0/0	A7:0/0	A8:0/0	A9:0/0	B1:0/1	B10:0/0	B11:0/1	B2:0/0	B3:0/0	B4:0/1	B5:0/0	B6:0/0	B8:0/0	B9:0/0
D	8	TCAATTAC	8	1	1974711	1974720	3	0	3	A10:0/0	A11:0/0	A2:0/0	A3:0/0	A4:0/0	A5:0/0	A6:0/0	A7:0/0	A8:0/0	A9:0/0	B1:0/0	B10:0/0	B11:0/0	B2:0/0	B3:0/0	B4:0/0	B5:0/0	B6:0/1	B8:0/1	B9:0/1
D	65	AATGGTATCGATCAACAGAACTCTACACCACTGACACCATAGATTGTTTCCTTAGGTTTAAAAGCAC	67	1	1975023	1975089	9	6	3	A10:1/1	A11:1/1	A2:1/1	A3:1/1	A4:1/1	A5:1/1	A6:0/0	A7:0/0	A8:1/1	A9:1/1	B1:0/0	B10:0/0	B11:0/1	B2:0/1	B3:0/1	B4:0/0	B5:0/0	B6:0/1	B8:0/0	B9:0/0
D	29	GGATTGTACTTTAAAAACAAAAAAAA	26	1	1975093	1975123	10	4	6	A10:0/0	A11:0/0	A2:0/0	A3:1/1	A4:1/1	A5:1/1	A6:1/1	A7:0/0	A8:0/0	A9:0/0	B1:0/0	B10:0/0	B11:1/1	B2:1/1	B3:1/1	B4:0/0	B5:1/1	B6:1/1	B8:1/1	B9:0/0
D	13	CGAGATATCTGGA	13	1	1978970	1978984	20	10	10	A10:0/1	A11:0/1	A2:0/1	A3:0/1	A4:0/1	A5:0/1	A6:0/1	A7:0/1	A8:0/1	A9:0/1	B1:0/1	B10:0/1	B11:0/1	B2:0/1	B3:0/1	B4:0/1	B5:0/1	B6:0/1	B8:0/1	B9:0/1
D	20	GCCCACCAAGGCCCTCTGTCCAT	23	1	1992502	1992523	16	8	8	A10:1/1	A11:0/1	A2:0/1	A3:0/1	A4:1/1	A5:1/1	A6:0/1	A7:0/1	A8:1/1	A9:1/1	B1:0/0	B10:0/1	B11:0/1	B2:0/1	B3:0/0	B4:0/1	B5:0/1	B6:0/1	B8:0/1	B9:0/1
D	6	G	1	1	1998327	1998334	4	4	0	A10:0/0	A11:0/1	A2:0/1	A3:0/1	A4:0/0	A5:0/0	A6:0/1	A7:0/1	A8:0/0	A9:0/0	B1:0/0	B10:0/0	B11:0/0	B2:0/0	B3:0/0	B4:0/0	B5:0/0	B6:0/0	B8:0/0	B9:0/0
INV	5729	:""	1899-12-31	1	1614468	1620198	3	1	2	A10:0/0	A11:0/0	A2:0/0	A3:0/0	A4:0/0	A5:0/0	A6:0/1	A7:0/0	A8:0/0	A9:0/0	B1:0/0	B10:0/1	B11:0/0	B2:0/0	B3:0/0	B4:0/0	B5:0/0	B6:0/0	B8:0/1	B9:0/0
INV	4435	:""	1899-12-31	1	1620222	1624658	2	1	1	A10:0/0	A11:0/0	A2:0/0	A3:0/0	A4:0/0	A5:0/0	A6:0/0	A7:0/1	A8:0/0	A9:0/0	B1:0/0	B10:0/0	B11:0/0	B2:0/0	B3:0/0	B4:0/1	B5:0/1	B6:0/1	B8:0/0	B9:0/1
INV	15084	:""	1899-12-31	1	1666459	1681544	2	2	0	A10:0/0	A11:0/0	A2:0/0	A3:0/0	A4:0/0	A5:0/1	A6:0/0	A7:0/0	A8:0/1	A9:0/0	B1:0/0	B10:0/0	B11:0/1	B2:0/0	B3:0/0	B4:0/0	B5:0/0	B6:0/0	B8:0/0	B9:0/0
INV	2880	:""	1899-12-31	1	1887972	1890847	2	2	0	A10:0/0	A11:0/0	A2:0/0	A3:0/0	A4:0/1	A5:0/1	A6:0/0	A7:0/0	A8:0/0	A9:0/0	B1:0/0	B10:0/1	B11:0/0	B2:0/0	B3:0/0	B4:0/0	B5:0/0	B6:0/0	B8:0/0	B9:0/0
INV	3315	:""	1899-12-31	1	1962552	1965868	4	2	2	A10:0/0	A11:0/0	A2:0/1	A3:0/0	A4:0/1	A5:0/0	A6:0/0	A7:0/0	A8:0/0	A9:0/0	B1:0/1	B10:0/0	B11:0/1	B2:0/0	B3:0/0	B4:0/0	B5:0/0	B6:0/0	B8:0/0	B9:0/1
INV	5396	:""	1899-12-31	1	1981992	1987367	3	3	0	A10:0/0	A11:0/0	A2:0/1	A3:0/0	A4:0/0	A5:0/0	A6:0/0	A7:0/1	A8:0/0	A9:0/1	B1:0/0	B10:0/0	B11:0/0	B2:0/0	B3:0/0	B4:0/0	B5:0/0	B6:0/0	B8:0/0	B9:0/0
INV	6428438	:""	1899-12-31	1	1628024	8056457	5	2	3	A10:0/0	A11:0/1	A2:0/0	A3:0/0	A4:0/1	A5:0/0	A6:0/0	A7:0/0	A8:0/0	A9:0/0	B1:0/1	B10:0/0	B11:0/0	B2:0/0	B3:0/0	B4:0/1	B5:0/1	B6:0/0	B8:0/0	B9:0/0
INV	11454853	:""	1899-12-31	1	1918723	13373573	4	1	3	A10:0/0	A11:0/0	A2:0/0	A3:0/0	A4:0/1	A5:0/0	A6:0/1	A7:0/0	A8:0/0	A9:0/0	B1:0/1	B10:0/0	B11:0/0	B2:0/0	B3:0/1	B4:0/1	B5:0/0	B6:0/0	B8:0/0	B9:0/1
INV	19217781	:""	1899-12-31	1	1677197	20894973	5	2	3	A10:0/1	A11:0/0	A2:0/1	A3:0/0	A4:0/0	A5:0/0	A6:0/0	A7:0/0	A8:0/0	A9:0/1	B1:0/0	B10:0/1	B11:0/0	B2:0/1	B3:0/0	B4:0/0	B5:0/1	B6:0/0	B8:0/0	B9:0/0
INV	29352811	:""	1899-12-31	1	1677167	31029895	11	7	4	A10:0/1	A11:0/0	A2:0/1	A3:0/1	A4:0/1	A5:0/1	A6:0/0	A7:0/0	A8:0/1	A9:0/1	B1:0/1	B10:0/0	B11:0/1	B2:0/0	B3:0/0	B4:0/1	B5:0/0	B6:0/0	B8:0/0	B9:0/1
INV	29353621	:""	1899-12-31	1	1676752	31030326	6	4	2	A10:0/1	A11:0/1	A2:0/1	A3:0/0	A4:0/0	A5:0/1	A6:0/0	A7:0/0	A8:0/0	A9:0/0	B1:0/0	B10:0/0	B11:0/0	B2:0/1	B3:0/0	B4:0/0	B5:0/0	B6:1/1	B8:0/0	B9:0/1
INV	30090402	:""	1899-12-31	1	1819533	31909936	14	7	7	A10:0/1	A11:1/1	A2:0/0	A3:1/1	A4:0/1	A5:1/1	A6:1/1	A7:1/1	A8:0/0	A9:0/1	B1:0/0	B10:0/1	B11:1/1	B2:0/1	B3:0/1	B4:0/1	B5:1/1	B6:0/0	B8:1/1	B9:0/0
INV	32361990	:""	1899-12-31	1	1903904	34265875	7	4	3	A10:0/0	A11:0/0	A2:0/0	A3:0/1	A4:0/1	A5:0/0	A6:0/1	A7:0/0	A8:0/0	A9:0/1	B1:0/1	B10:0/0	B11:0/1	B2:0/0	B3:0/1	B4:0/0	B5:0/0	B6:0/1	B8:0/0	B9:0/0
INV	38333505	:""	1899-12-31	1	1627595	39961069	3	1	2	A10:0/0	A11:0/0	A2:0/0	A3:0/0	A4:0/0	A5:0/0	A6:0/1	A7:0/0	A8:0/1	A9:0/0	B1:0/1	B10:0/0	B11:0/0	B2:0/0	B3:0/0	B4:0/0	B5:0/0	B6:0/0	B8:0/0	B9:0/1
INV	39984399	:""	1899-12-31	1	1666459	41650829	3	1	2	A10:0/0	A11:0/0	A2:0/0	A3:0/0	A4:0/0	A5:0/0	A6:0/1	A7:0/0	A8:0/0	A9:0/0	B1:0/0	B10:0/0	B11:0/0	B2:0/0	B3:0/1	B4:0/0	B5:0/1	B6:0/0	B8:0/0	B9:0/0
INV	42200970	:""	1899-12-31	1	1628146	43829063	6	4	2	A10:0/0	A11:0/0	A2:0/1	A3:0/0	A4:0/0	A5:0/0	A6:0/1	A7:0/1	A8:0/0	A9:0/1	B1:0/1	B10:0/0	B11:0/1	B2:0/0	B3:0/0	B4:0/0	B5:0/0	B6:0/0	B8:0/1	B9:0/0
INV	45196503	:""	1899-12-31	1	1676101	46872605	13	6	7	A10:0/0	A11:0/1	A2:0/0	A3:0/1	A4:0/1	A5:0/0	A6:0/1	A7:0/1	A8:0/1	A9:0/1	B1:0/1	B10:0/0	B11:0/1	B2:0/0	B3:0/1	B4:0/1	B5:0/1	B6:0/1	B8:0/1	B9:0/1
INV	46775283	:""	1899-12-31	1	1627706	48402990	15	9	6	A10:0/1	A11:0/1	A2:0/1	A3:0/1	A4:0/1	A5:0/1	A6:0/1	A7:0/1	A8:0/1	A9:0/1	B1:0/1	B10:0/0	B11:0/1	B2:0/1	B3:0/1	B4:0/1	B5:0/0	B6:0/1	B8:0/0	B9:0/1
INV	46994572	:""	1899-12-31	1	1615354	48609915	2	1	1	A10:0/0	A11:0/0	A2:0/0	A3:0/0	A4:0/1	A5:0/0	A6:0/0	A7:0/0	A8:0/0	A9:0/0	B1:0/0	B10:0/0	B11:0/0	B2:0/0	B3:0/0	B4:0/0	B5:0/0	B6:0/1	B8:0/0	B9:0/0
INV	71930924	:""	1899-12-31	1	1615569	73546492	3	3	0	A10:0/0	A11:0/1	A2:0/1	A3:0/1	A4:0/0	A5:0/0	A6:0/0	A7:0/0	A8:0/0	A9:0/0	B1:0/0	B10:0/0	B11:0/0	B2:0/0	B3:0/0	B4:0/0	B5:0/0	B6:0/0	B8:0/0	B9:0/0
INV	74291647	:""	1899-12-31	1	1730766	76022386	8	5	3	A10:0/0	A11:0/1	A2:0/1	A3:0/1	A4:0/0	A5:0/0	A6:0/0	A7:0/1	A8:0/1	A9:0/0	B1:0/0	B10:0/1	B11:0/1	B2:0/1	B3:0/1	B4:0/0	B5:0/0	B6:0/1	B8:0/0	B9:0/0
INV	74938339	:""	1899-12-31	1	1678132	76616438	3	1	2	A10:0/0	A11:0/0	A2:0/0	A3:0/0	A4:0/0	A5:0/1	A6:0/0	A7:0/0	A8:0/0	A9:0/0	B1:0/0	B10:0/1	B11:0/0	B2:0/0	B3:0/1	B4:0/0	B5:0/0	B6:0/0	B8:0/0	B9:0/1
INV	86347270	:""	1899-12-31	1	1819497	88166762	10	5	5	A10:1/1	A11:1/1	A2:1/1	A3:1/1	A4:1/1	A5:1/1	A6:1/1	A7:1/1	A8:1/1	A9:0/0	B1:0/1	B10:0/1	B11:0/0	B2:0/0	B3:0/1	B4:0/0	B5:1/1	B6:0/0	B8:1/1	B9:0/0
INV	89612479	:""	1899-12-31	1	1902452	91514918	14	6	8	A10:0/1	A11:0/0	A2:0/1	A3:0/1	A4:0/1	A5:0/1	A6:0/1	A7:0/0	A8:0/1	A9:0/1	B1:0/1	B10:0/0	B11:0/1	B2:0/1	B3:0/1	B4:0/1	B5:0/1	B6:0/1	B8:0/1	B9:0/1
INV	92706820	:""	1899-12-31	1	1904307	94611120	3	2	1	A10:0/1	A11:0/0	A2:0/0	A3:0/0	A4:0/0	A5:0/1	A6:0/0	A7:0/0	A8:0/0	A9:0/0	B1:0/0	B10:0/1	B11:0/0	B2:0/0	B3:0/0	B4:0/0	B5:0/0	B6:0/0	B8:0/0	B9:0/0
INV	97725067	:""	1899-12-31	1	1974565	99699623	11	5	6	A10:1/1	A11:0/0	A2:0/0	A3:1/1	A4:0/1	A5:1/1	A6:0/0	A7:1/1	A8:1/1	A9:0/0	B1:0/1	B10:1/1	B11:0/1	B2:0/0	B3:0/1	B4:0/1	B5:0/0	B6:0/1	B8:0/1	B9:0/1
INV	102344257	:""	1899-12-31	1	1904239	104248495	9	4	5	A10:0/1	A11:0/1	A2:0/0	A3:0/0	A4:0/1	A5:0/0	A6:0/0	A7:0/1	A8:0/0	A9:0/0	B1:0/0	B10:0/1	B11:0/1	B2:0/1	B3:0/0	B4:0/0	B5:0/0	B6:0/1	B8:0/1	B9:0/0
INV	108205049	:""	1899-12-31	1	1772423	109977467	11	5	6	A10:0/1	A11:0/1	A2:0/1	A3:0/1	A4:0/1	A5:0/1	A6:0/0	A7:0/1	A8:0/1	A9:0/1	B1:0/1	B10:0/1	B11:0/1	B2:0/1	B3:0/1	B4:0/1	B5:0/0	B6:0/0	B8:0/1	B9:0/0
INV	109189635	:""	1899-12-31	1	1904681	111094317	5	2	3	A10:1/1	A11:0/0	A2:0/0	A3:0/0	A4:1/1	A5:0/0	A6:0/0	A7:0/0	A8:0/0	A9:1/1	B1:0/0	B10:0/1	B11:0/0	B2:0/0	B3:0/0	B4:0/1	B5:1/1	B6:0/0	B8:0/0	B9:0/0
INV	110668432	:""	1899-12-31	1	1800627	112469060	10	6	4	A10:0/1	A11:0/1	A2:0/1	A3:0/0	A4:0/1	A5:0/1	A6:0/0	A7:0/0	A8:0/1	A9:0/0	B1:0/1	B10:0/0	B11:0/0	B2:0/1	B3:0/1	B4:0/0	B5:0/0	B6:0/1	B8:0/1	B9:0/1
INV	110508524	:""	1899-12-31	1	1918533	112427058	6	3	3	A10:0/0	A11:0/0	A2:0/0	A3:0/1	A4:0/1	A5:0/0	A6:0/0	A7:0/0	A8:0/0	A9:0/1	B1:0/0	B10:0/1	B11:0/1	B2:0/0	B3:0/0	B4:0/1	B5:0/1	B6:0/0	B8:0/0	B9:0/0
INV	115341321	:""	1899-12-31	1	1678422	117019740	3	1	2	A10:0/0	A11:0/0	A2:0/0	A3:0/0	A4:0/1	A5:0/0	A6:0/0	A7:0/0	A8:0/0	A9:0/0	B1:0/0	B10:0/1	B11:0/0	B2:0/0	B3:0/0	B4:0/0	B5:0/0	B6:0/0	B8:0/1	B9:0/0
INV	115332522	:""	1899-12-31	1	1707999	117040522	5	2	3	A10:0/0	A11:0/1	A2:0/0	A3:0/0	A4:0/1	A5:0/0	A6:0/1	A7:0/0	A8:0/0	A9:0/0	B1:0/1	B10:0/0	B11:0/0	B2:0/0	B3:0/1	B4:0/0	B5:0/0	B6:0/0	B8:0/0	B9:0/1
INV	116009743	:""	1899-12-31	1	1876629	117886373	2	0	2	A10:0/0	A11:0/0	A2:0/0	A3:0/0	A4:0/0	A5:0/0	A6:0/0	A7:0/0	A8:0/0	A9:0/0	B1:0/0	B10:0/0	B11:0/1	B2:0/0	B3:0/0	B4:0/0	B5:0/0	B6:0/1	B8:0/0	B9:0/0
INV	119995872	:""	1899-12-31	1	1663869	121659732	7	2	5	A10:0/0	A11:1/1	A2:0/0	A3:0/0	A4:0/0	A5:0/0	A6:0/0	A7:0/0	A8:0/0	A9:0/1	B1:0/1	B10:0/0	B11:0/1	B2:0/1	B3:0/0	B4:0/0	B5:0/1	B6:0/1	B8:0/0	B9:0/0
INV	121127912	:""	1899-12-31	1	1653518	122781425	3	1	2	A10:0/0	A11:0/0	A2:0/0	A3:0/0	A4:0/0	A5:0/1	A6:0/0	A7:0/0	A8:0/0	A9:0/0	B1:0/1	B10:0/0	B11:0/0	B2:0/0	B3:0/0	B4:0/0	B5:0/0	B6:0/0	B8:0/0	B9:0/1
INV	120935001	:""	1899-12-31	1	1877115	122812117	3	1	2	A10:0/1	A11:0/0	A2:0/0	A3:0/0	A4:0/0	A5:0/0	A6:0/0	A7:0/0	A8:0/0	A9:0/0	B1:0/1	B10:0/1	B11:0/0	B2:0/0	B3:0/0	B4:0/0	B5:0/0	B6:0/0	B8:0/0	B9:0/0
INV	121317773	:""	1899-12-31	1	1876633	123194385	3	0	3	A10:0/0	A11:0/0	A2:0/0	A3:0/0	A4:0/0	A5:0/0	A6:0/0	A7:0/0	A8:0/0	A9:0/0	B1:0/0	B10:0/0	B11:0/0	B2:0/1	B3:0/0	B4:0/0	B5:0/1	B6:0/0	B8:0/1	B9:0/0
INV	124384714	:""	1899-12-31	1	1730149	126114856	6	2	4	A10:0/0	A11:0/1	A2:0/0	A3:0/1	A4:0/0	A5:0/1	A6:0/0	A7:0/0	A8:0/0	A9:0/0	B1:0/0	B10:0/1	B11:0/0	B2:0/1	B3:0/0	B4:0/0	B5:0/0	B6:0/0	B8:0/1	B9:0/1
INV	126423490	:""	1899-12-31	1	1904252	128327741	13	7	6	A10:0/1	A11:0/1	A2:0/0	A3:0/0	A4:0/1	A5:0/1	A6:0/1	A7:0/1	A8:0/1	A9:0/1	B1:0/1	B10:0/1	B11:0/1	B2:0/1	B3:0/1	B4:0/1	B5:0/1	B6:0/1	B8:0/1	B9:0/1
INV	129016339	:""	1899-12-31	1	1920253	130936551	6	3	3	A10:0/0	A11:0/1	A2:0/0	A3:0/1	A4:0/1	A5:0/0	A6:0/0	A7:0/0	A8:0/0	A9:0/0	B1:0/0	B10:0/0	B11:0/0	B2:0/0	B3:0/1	B4:0/0	B5:0/1	B6:0/0	B8:1/1	B9:0/0
INV	130096405	:""	1899-12-31	1	1678314	131774718	3	1	2	A10:0/0	A11:0/0	A2:0/0	A3:0/0	A4:0/0	A5:0/0	A6:0/0	A7:0/0	A8:0/0	A9:0/1	B1:0/0	B10:0/0	B11:0/0	B2:0/0	B3:0/0	B4:0/0	B5:0/0	B6:0/1	B8:0/1	B9:0/0
INV	130589329	:""	1899-12-31	1	1876557	132465887	3	1	2	A10:0/0	A11:0/0	A2:0/1	A3:0/0	A4:0/0	A5:0/0	A6:0/0	A7:0/0	A8:0/0	A9:0/0	B1:0/0	B10:0/0	B11:0/0	B2:0/0	B3:0/0	B4:0/0	B5:0/0	B6:0/1	B8:0/1	B9:0/0
INV	130709397	:""	1899-12-31	1	1876999	132586373	5	2	3	A10:0/0	A11:0/0	A2:0/1	A3:0/0	A4:0/0	A5:0/0	A6:0/1	A7:0/0	A8:0/0	A9:0/0	B1:0/0	B10:0/1	B11:0/1	B2:0/0	B3:0/0	B4:0/0	B5:0/0	B6:0/0	B8:0/1	B9:0/0
INV	144660952	:""	1899-12-31	1	1677849	146338792	5	2	3	A10:0/0	A11:0/0	A2:0/0	A3:0/0	A4:0/1	A5:0/0	A6:0/0	A7:0/0	A8:0/0	A9:0/1	B1:0/0	B10:0/1	B11:0/0	B2:0/0	B3:0/0	B4:0/1	B5:0/0	B6:0/1	B8:0/0	B9:0/0
INV	145337141	:""	1899-12-31	1	1628389	146965523	3	1	2	A10:0/0	A11:0/0	A2:0/0	A3:0/0	A4:0/0	A5:0/1	A6:0/0	A7:0/0	A8:0/0	A9:0/0	B1:0/0	B10:0/0	B11:0/0	B2:0/0	B3:0/1	B4:0/1	B5:0/0	B6:0/0	B8:0/0	B9:0/0
INV	145337438	:""	1899-12-31	1	1628272	146965647	19	10	9	A10:0/1	A11:1/1	A2:1/1	A3:0/1	A4:1/1	A5:0/1	A6:1/1	A7:0/1	A8:1/1	A9:1/1	B1:0/1	B10:0/1	B11:1/1	B2:1/1	B3:1/1	B4:0/1	B5:1/1	B6:0/1	B8:1/1	B9:0/1
INV	147201432	:""	1899-12-31	1	1887677	149089072	5	3	2	A10:0/1	A11:0/1	A2:0/0	A3:0/0	A4:0/1	A5:0/0	A6:0/0	A7:0/0	A8:0/0	A9:0/0	B1:0/0	B10:0/1	B11:0/1	B2:0/0	B3:0/0	B4:0/0	B5:0/0	B6:0/0	B8:0/0	B9:0/0
INV	154922279	:""	1899-12-31	1	1679137	156601415	3	1	2	A10:0/0	A11:0/0	A2:0/0	A3:0/0	A4:0/0	A5:0/1	A6:0/0	A7:0/0	A8:0/0	A9:0/0	B1:0/0	B10:0/0	B11:0/0	B2:0/0	B3:0/0	B4:0/0	B5:0/0	B6:0/1	B8:0/0	B9:0/1
INV	156220643	:""	1899-12-31	1	1678050	157898690	12	8	4	A10:0/1	A11:0/1	A2:0/1	A3:0/1	A4:0/0	A5:0/1	A6:0/1	A7:0/1	A8:0/1	A9:0/1	B1:0/0	B10:0/1	B11:0/1	B2:0/1	B3:0/0	B4:0/1	B5:0/0	B6:0/1	B8:0/1	B9:0/1
INV	263686	:"CACAATAAACTGTTGAAAATTCTGAAAGAGATGGGAATACCGGACTACC"	1899-12-31 00:49:00	1	1613081	1876768	2	2	0	A10:0/0	A11:0/0	A2:0/0	A3:0/0	A4:0/0	A5:0/0	A6:0/1	A7:0/0	A8:0/1	A9:0/0	B1:0/0	B10:0/0	B11:0/0	B2:0/0	B3:0/0	B4:0/0	B5:0/0	B6:0/0	B8:0/0	B9:0/0
INV	262449	:"AACATTTCATGCAAAGATGGGCTCGATAAAGGACAGAAATTGGTAGGGACCTAACAGAAGCGGACG"	0.0458333	1	1613704	1876154	8	2	6	A10:0/0	A11:0/0	A2:0/1	A3:0/1	A4:0/0	A5:0/0	A6:0/1	A7:0/1	A8:0/0	A9:0/0	B1:0/1	B10:0/1	B11:0/0	B2:0/1	B3:0/1	B4:0/1	B5:0/1	B6:0/1	B8:0/0	B9:0/0
INV	103254	:"CAGTGTTCAGCCTTCTTCACAGTCCAACTCTCATATCCATATATGACCACAGGGAAAA"	1899-12-31 00:58:00	1	1800834	1904089	5	2	3	A10:0/1	A11:0/0	A2:0/0	A3:0/0	A4:0/0	A5:0/1	A6:0/1	A7:0/1	A8:0/0	A9:0/0	B1:0/1	B10:0/0	B11:0/1	B2:0/1	B3:0/1	B4:0/1	B5:0/1	B6:0/0	B8:0/1	B9:0/0
INV	15503	:"TAGATGGGGAAACAGTGGCTGACTTTATTCTTCTGG"	1899-12-31 00:36:00	1	1904259	1919763	2	1	1	A10:0/0	A11:0/0	A2:0/0	A3:0/0	A4:0/0	A5:0/1	A6:0/0	A7:0/0	A8:0/0	A9:0/0	B1:0/0	B10:0/1	B11:0/0	B2:0/0	B3:0/0	B4:0/0	B5:0/0	B6:0/1	B8:0/0	B9:0/0
I	4	TAAA	4	1	1601821	1601822	5	2	3	A10:0/0	A11:0/0	A2:0/0	A3:0/0	A4:0/0	A5:1/1	A6:0/0	A7:0/0	A8:1/1	A9:0/0	B1:0/0	B10:0/0	B11:0/0	B2:0/0	B3:1/1	B4:0/0	B5:0/0	B6:0/0	B8:1/1	B9:1/1
I	4	TAAT	4	1	1601825	1601826	20	10	10	A10:1/1	A11:1/1	A2:1/1	A3:1/1	A4:1/1	A5:1/1	A6:1/1	A7:1/1	A8:1/1	A9:1/1	B1:1/1	B10:1/1	B11:1/1	B2:1/1	B3:1/1	B4:1/1	B5:1/1	B6:1/1	B8:1/1	B9:1/1
I	1	A	1	1	1608908	1608909	20	10	10	A10:1/1	A11:0/1	A2:0/1	A3:0/1	A4:1/1	A5:1/1	A6:1/1	A7:0/1	A8:0/1	A9:1/1	B1:0/1	B10:0/1	B11:0/1	B2:0/1	B3:0/1	B4:0/1	B5:0/1	B6:0/1	B8:1/1	B9:1/1
I	1	C	1	1	1609457	1609458	7	4	3	A10:0/1	A11:0/0	A2:0/1	A3:0/1	A4:0/1	A5:0/0	A6:0/0	A7:0/0	A8:0/0	A9:0/0	B1:0/0	B10:1/1	B11:0/0	B2:0/0	B3:0/0	B4:0/0	B5:1/1	B6:0/1	B8:0/0	B9:0/0
I	1	C	1	1	1615960	1615961	3	2	1	A10:0/0	A11:0/0	A2:0/0	A3:0/0	A4:0/1	A5:0/0	A6:0/0	A7:0/1	A8:0/0	A9:0/0	B1:0/0	B10:0/0	B11:0/0	B2:0/0	B3:0/0	B4:0/0	B5:0/0	B6:0/0	B8:0/0	B9:0/1
I	6	TATTTT	6	1	1616460	1616461	20	10	10	A10:1/1	A11:1/1	A2:1/1	A3:1/1	A4:1/1	A5:1/1	A6:1/1	A7:1/1	A8:1/1	A9:1/1	B1:1/1	B10:1/1	B11:1/1	B2:1/1	B3:1/1	B4:1/1	B5:1/1	B6:1/1	B8:1/1	B9:1/1
I	6	TATTTT	6	1	1616461	1616462	3	3	0	A10:0/0	A11:0/0	A2:1/1	A3:1/1	A4:0/0	A5:0/0	A6:1/1	A7:0/0	A8:0/0	A9:0/0	B1:0/0	B10:0/0	B11:0/0	B2:0/0	B3:0/0	B4:0/0	B5:0/0	B6:0/0	B8:0/0	B9:0/0
I	4	TTTC	4	1	1616968	1616969	5	2	3	A10:0/0	A11:0/0	A2:0/1	A3:0/0	A4:0/0	A5:0/0	A6:0/0	A7:0/0	A8:0/1	A9:0/0	B1:0/0	B10:0/1	B11:0/1	B2:0/1	B3:0/0	B4:0/0	B5:0/0	B6:0/0	B8:0/0	B9:0/0
I	3	TTT	3	1	1616976	1616977	3	2	1	A10:0/1	A11:0/0	A2:0/0	A3:0/0	A4:0/0	A5:1/1	A6:0/0	A7:0/0	A8:0/0	A9:0/0	B1:0/0	B10:0/0	B11:0/0	B2:0/0	B3:0/0	B4:0/0	B5:0/0	B6:0/0	B8:0/0	B9:1/1
I	4	TTTT	4	1	1616976	1616977	12	7	5	A10:0/1	A11:1/1	A2:0/0	A3:0/0	A4:1/1	A5:1/1	A6:0/0	A7:1/1	A8:1/1	A9:0/1	B1:0/1	B10:0/0	B11:0/0	B2:0/0	B3:0/0	B4:0/0	B5:1/1	B6:1/1	B8:0/1	B9:1/1
I	5	TTTTT	5	1	1616976	1616977	10	6	4	A10:0/0	A11:0/0	A2:1/1	A3:0/1	A4:0/1	A5:0/0	A6:1/1	A7:0/0	A8:1/1	A9:0/1	B1:0/0	B10:0/0	B11:0/1	B2:0/0	B3:0/1	B4:1/1	B5:0/0	B6:0/0	B8:0/0	B9:0/1
I	1	T	1	1	1618351	1618352	20	10	10	A10:0/1	A11:0/1	A2:0/1	A3:0/1	A4:1/1	A5:0/1	A6:0/1	A7:0/1	A8:0/1	A9:0/1	B1:0/1	B10:0/1	B11:0/1	B2:0/1	B3:0/1	B4:0/1	B5:1/1	B6:1/1	B8:0/1	B9:0/1
I	2	CA	2	1	1621149	1621150	3	1	2	A10:0/0	A11:0/0	A2:0/0	A3:0/0	A4:1/1	A5:0/0	A6:0/0	A7:0/0	A8:0/0	A9:0/0	B1:0/0	B10:0/0	B11:0/0	B2:0/0	B3:1/1	B4:0/0	B5:1/1	B6:0/0	B8:0/0	B9:0/0
I	4	ACAT	4	1	1621158	1621159	19	9	10	A10:1/1	A11:1/1	A2:0/0	A3:1/1	A4:1/1	A5:1/1	A6:1/1	A7:1/1	A8:1/1	A9:1/1	B1:1/1	B10:1/1	B11:1/1	B2:1/1	B3:1/1	B4:1/1	B5:1/1	B6:1/1	B8:1/1	B9:1/1
I	64	AGTAAGATTCCTGCAAGCTATTGTAAAGAATGGCCTTCTGTCCCAAGAGTAATATTTTCTTTTC	64	1	1623693	1623694	3	2	1	A10:0/0	A11:1/1	A2:0/0	A3:0/0	A4:0/0	A5:0/0	A6:0/0	A7:1/1	A8:0/0	A9:0/0	B1:0/0	B10:1/1	B11:0/0	B2:0/0	B3:0/0	B4:0/0	B5:0/0	B6:0/0	B8:0/0	B9:0/0
I	1	A	1	1	1623818	1623819	20	10	10	A10:0/1	A11:0/1	A2:0/1	A3:0/1	A4:0/1	A5:0/1	A6:0/1	A7:0/1	A8:0/1	A9:0/1	B1:0/1	B10:0/1	B11:0/1	B2:0/1	B3:0/1	B4:0/1	B5:0/1	B6:1/1	B8:0/1	B9:0/1
I	1	T	1	1	1624835	1624836	3	1	2	A10:0/0	A11:0/0	A2:0/0	A3:0/0	A4:0/0	A5:0/0	A6:0/0	A7:0/0	A8:0/1	A9:0/0	B1:0/0	B10:0/0	B11:0/0	B2:0/0	B3:0/1	B4:0/0	B5:0/0	B6:0/0	B8:0/1	B9:0/0
I	3	TTT	3	1	1625600	1625601	7	4	3	A10:0/0	A11:0/1	A2:0/0	A3:1/1	A4:0/0	A5:1/1	A6:0/0	A7:1/1	A8:0/0	A9:0/0	B1:0/0	B10:0/0	B11:0/0	B2:0/0	B3:0/1	B4:1/1	B5:0/0	B6:0/0	B8:0/0	B9:1/1
I	4	TTTT	4	1	1625600	1625601	5	1	4	A10:0/0	A11:0/1	A2:0/0	A3:0/0	A4:0/0	A5:0/0	A6:0/0	A7:0/0	A8:0/0	A9:0/0	B1:0/0	B10:0/0	B11:0/0	B2:1/1	B3:0/1	B4:0/0	B5:0/1	B6:1/1	B8:0/0	B9:0/0
I	5	TTTTT	5	1	1625600	1625601	10	5	5	A10:0/0	A11:0/1	A2:0/1	A3:1/1	A4:0/1	A5:1/1	A6:0/0	A7:0/0	A8:0/0	A9:0/0	B1:1/1	B10:0/0	B11:0/0	B2:1/1	B3:0/0	B4:1/1	B5:0/0	B6:0/0	B8:1/1	B9:1/1
I	6	TTTTTT	6	1	1625600	1625601	5	2	3	A10:0/0	A11:0/0	A2:0/0	A3:0/0	A4:0/1	A5:0/0	A6:0/0	A7:0/0	A8:1/1	A9:0/0	B1:1/1	B10:0/0	B11:0/0	B2:1/1	B3:0/0	B4:0/0	B5:0/0	B6:0/0	B8:0/0	B9:1/1
I	7	TTTTTTT	7	1	1625600	1625601	3	1	2	A10:0/0	A11:0/0	A2:0/0	A3:0/0	A4:0/0	A5:0/0	A6:0/1	A7:0/0	A8:0/0	A9:0/0	B1:0/0	B10:1/1	B11:0/0	B2:1/1	B3:0/0	B4:0/0	B5:0/0	B6:0/0	B8:0/0	B9:0/0
I	1	G	1	1	1626567	1626568	2	1	1	A10:0/0	A11:0/0	A2:0/0	A3:0/0	A4:0/0	A5:0/0	A6:0/0	A7:0/0	A8:0/1	A9:0/0	B1:0/0	B10:0/0	B11:0/0	B2:0/1	B3:0/0	B4:0/0	B5:0/0	B6:0/0	B8:0/0	B9:0/0
I	8	TATGACTA	8	1	1627808	1627809	5	2	3	A10:0/1	A11:0/1	A2:0/0	A3:0/0	A4:0/0	A5:0/0	A6:0/0	A7:0/0	A8:0/0	A9:0/0	B1:0/1	B10:0/0	B11:0/0	B2:0/1	B3:0/0	B4:0/0	B5:0/1	B6:0/0	B8:0/0	B9:0/0
I	2	AT	2	1	1627825	1627826	7	4	3	A10:0/0	A11:0/1	A2:0/1	A3:0/0	A4:0/0	A5:0/1	A6:0/0	A7:0/1	A8:0/0	A9:0/0	B1:0/0	B10:0/0	B11:0/0	B2:0/0	B3:0/0	B4:0/1	B5:0/1	B6:0/1	B8:0/0	B9:0/0
I	2	TG	2	1	1627826	1627827	7	4	3	A10:0/0	A11:0/1	A2:0/0	A3:0/0	A4:0/0	A5:0/0	A6:0/1	A7:0/1	A8:0/0	A9:0/1	B1:0/0	B10:0/0	B11:0/0	B2:0/0	B3:0/1	B4:0/0	B5:0/0	B6:0/1	B8:0/1	B9:0/0
I	3	AAG	3	1	1628234	1628235	19	10	9	A10:1/1	A11:1/1	A2:1/1	A3:1/1	A4:1/1	A5:1/1	A6:1/1	A7:1/1	A8:1/1	A9:1/1	B1:1/1	B10:1/1	B11:1/1	B2:0/0	B3:1/1	B4:1/1	B5:1/1	B6:1/1	B8:1/1	B9:1/1
I	5	TGTCC	5	1	1629029	1629030	20	10	10	A10:1/1	A11:1/1	A2:1/1	A3:1/1	A4:1/1	A5:1/1	A6:1/1	A7:1/1	A8:1/1	A9:1/1	B1:1/1	B10:1/1	B11:1/1	B2:1/1	B3:1/1	B4:1/1	B5:1/1	B6:1/1	B8:1/1	B9:1/1
I	3	AGG	3	1	1629883	1629884	20	10	10	A10:1/1	A11:1/1	A2:1/1	A3:1/1	A4:1/1	A5:1/1	A6:1/1	A7:1/1	A8:1/1	A9:1/1	B1:1/1	B10:1/1	B11:1/1	B2:1/1	B3:1/1	B4:1/1	B5:1/1	B6:1/1	B8:1/1	B9:1/1
I	3	GGC	3	1	1629884	1629885	3	3	0	A10:1/1	A11:1/1	A2:0/0	A3:0/0	A4:1/1	A5:0/0	A6:0/0	A7:0/0	A8:0/0	A9:0/0	B1:0/0	B10:0/0	B11:0/0	B2:0/0	B3:0/0	B4:0/0	B5:0/0	B6:0/0	B8:0/0	B9:0/0
I	14	TGCTTAGTCCTATC	14	1	1630515	1630516	13	5	8	A10:0/0	A11:0/1	A2:0/1	A3:0/0	A4:0/0	A5:0/0	A6:0/1	A7:0/1	A8:1/1	A9:0/0	B1:1/1	B10:0/1	B11:0/1	B2:0/1	B3:0/0	B4:0/1	B5:1/1	B6:0/0	B8:1/1	B9:0/1
I	1	C	1	1	1630759	1630760	20	10	10	A10:0/1	A11:0/1	A2:0/1	A3:0/1	A4:1/1	A5:0/1	A6:0/1	A7:0/1	A8:0/1	A9:0/1	B1:0/1	B10:1/1	B11:0/1	B2:0/1	B3:0/1	B4:0/1	B5:1/1	B6:0/1	B8:1/1	B9:0/1
I	1	T	1	1	1632052	1632053	9	5	4	A10:1/1	A11:0/0	A2:0/1	A3:1/1	A4:1/1	A5:0/0	A6:0/0	A7:0/0	A8:1/1	A9:0/0	B1:0/0	B10:1/1	B11:0/0	B2:0/0	B3:0/0	B4:0/0	B5:1/1	B6:0/1	B8:0/0	B9:1/1
I	1	T	1	1	1636651	1636652	20	10	10	A10:0/1	A11:0/1	A2:0/1	A3:0/1	A4:1/1	A5:0/1	A6:0/1	A7:1/1	A8:0/1	A9:0/1	B1:0/1	B10:1/1	B11:0/1	B2:0/1	B3:1/1	B4:1/1	B5:1/1	B6:0/1	B8:0/1	B9:0/1
I	1	G	1	1	1638885	1638886	14	7	7	A10:0/0	A11:0/0	A2:1/1	A3:0/0	A4:1/1	A5:1/1	A6:1/1	A7:1/1	A8:1/1	A9:1/1	B1:0/0	B10:1/1	B11:1/1	B2:1/1	B3:0/0	B4:1/1	B5:0/0	B6:1/1	B8:1/1	B9:1/1
I	1	G	1	1	1647642	1647643	20	10	10	A10:1/1	A11:0/1	A2:1/1	A3:1/1	A4:0/1	A5:1/1	A6:1/1	A7:0/1	A8:1/1	A9:1/1	B1:1/1	B10:1/1	B11:1/1	B2:1/1	B3:1/1	B4:1/1	B5:1/1	B6:1/1	B8:1/1	B9:1/1
I	1	A	1	1	1648809	1648810	20	10	10	A10:1/1	A11:1/1	A2:1/1	A3:1/1	A4:1/1	A5:1/1	A6:1/1	A7:1/1	A8:1/1	A9:1/1	B1:1/1	B10:1/1	B11:1/1	B2:1/1	B3:1/1	B4:1/1	B5:1/1	B6:1/1	B8:1/1	B9:1/1
I	6	CCCACC	6	1	1650706	1650707	4	2	2	A10:1/1	A11:0/0	A2:0/0	A3:0/1	A4:0/0	A5:0/0	A6:0/0	A7:0/0	A8:0/0	A9:0/0	B1:1/1	B10:0/0	B11:0/0	B2:0/0	B3:0/0	B4:0/0	B5:0/0	B6:0/1	B8:0/0	B9:0/0
I	1	A	1	1	1653551	1653552	3	1	2	A10:0/0	A11:0/1	A2:0/0	A3:0/0	A4:0/0	A5:0/0	A6:0/0	A7:0/0	A8:0/0	A9:0/0	B1:0/0	B10:0/0	B11:0/1	B2:0/0	B3:0/1	B4:0/0	B5:0/0	B6:0/0	B8:0/0	B9:0/0
I	1	A	1	1	1653686	1653687	7	3	4	A10:0/1	A11:0/0	A2:0/0	A3:0/0	A4:0/1	A5:0/0	A6:0/0	A7:0/0	A8:0/0	A9:0/1	B1:0/0	B10:0/1	B11:0/1	B2:0/1	B3:0/0	B4:0/0	B5:0/0	B6:0/0	B8:0/1	B9:0/0
I	1	A	1	1	1653717	1653718	5	3	2	A10:0/1	A11:0/0	A2:0/1	A3:0/0	A4:0/1	A5:0/0	A6:0/0	A7:0/0	A8:0/0	A9:0/0	B1:0/0	B10:0/0	B11:0/1	B2:0/0	B3:0/0	B4:0/0	B5:0/0	B6:0/1	B8:0/0	B9:0/0
I	1	T	1	1	1653766	1653767	18	9	9	A10:0/1	A11:0/1	A2:0/1	A3:0/1	A4:0/1	A5:0/1	A6:0/1	A7:0/1	A8:0/1	A9:0/0	B1:0/1	B10:0/1	B11:0/0	B2:0/1	B3:0/1	B4:0/1	B5:0/1	B6:0/1	B8:0/1	B9:0/1
I	1	C	1	1	1653836	1653837	18	9	9	A10:0/1	A11:0/1	A2:0/1	A3:0/0	A4:0/1	A5:0/1	A6:0/1	A7:0/1	A8:0/1	A9:0/1	B1:0/1	B10:0/1	B11:0/1	B2:0/1	B3:0/1	B4:0/1	B5:0/0	B6:0/1	B8:0/1	B9:0/1
I	1	T	1	1	1653837	1653838	6	3	3	A10:0/0	A11:0/1	A2:0/0	A3:0/1	A4:0/1	A5:0/0	A6:0/1	A7:0/0	A8:0/0	A9:0/0	B1:0/0	B10:0/1	B11:0/0	B2:0/1	B3:0/0	B4:0/0	B5:0/0	B6:0/0	B8:0/1	B9:0/0
I	1	A	1	1	1653841	1653842	19	10	9	A10:0/1	A11:0/1	A2:0/1	A3:0/1	A4:0/1	A5:0/1	A6:0/1	A7:0/1	A8:0/1	A9:0/1	B1:0/1	B10:0/1	B11:0/1	B2:0/1	B3:0/1	B4:0/1	B5:0/1	B6:0/1	B8:0/1	B9:0/0
I	2	CA	2	1	1653841	1653842	5	1	4	A10:0/0	A11:0/0	A2:0/0	A3:0/0	A4:0/0	A5:0/0	A6:0/0	A7:0/0	A8:0/0	A9:0/1	B1:0/1	B10:0/0	B11:0/0	B2:0/0	B3:0/1	B4:0/0	B5:0/1	B6:0/1	B8:0/1	B9:0/0
I	77	TCTTAGTTTTCTGAATGCTAAGTTTTAAGCCAACTTTTTCAGTATCCTCTTTCTCTTTTGTCAAGAGGCTTTTCAGT	77	1	1653914	1653915	5	3	2	A10:0/0	A11:0/0	A2:0/0	A3:0/1	A4:0/0	A5:0/1	A6:0/1	A7:0/0	A8:0/0	A9:0/0	B1:0/0	B10:0/0	B11:0/0	B2:0/0	B3:0/0	B4:0/1	B5:0/0	B6:0/0	B8:0/1	B9:0/0
I	1	C	1	1	1653959	1653960	4	1	3	A10:0/0	A11:0/0	A2:0/0	A3:0/0	A4:0/1	A5:0/0	A6:0/0	A7:0/0	A8:0/0	A9:0/0	B1:0/0	B10:0/0	B11:0/0	B2:0/1	B3:0/0	B4:0/1	B5:0/0	B6:0/0	B8:0/1	B9:0/0
I	3	TTC	3	1	1653990	1653991	9	3	6	A10:0/0	A11:0/0	A2:0/0	A3:0/1	A4:0/0	A5:0/1	A6:0/0	A7:0/0	A8:0/1	A9:0/0	B1:0/1	B10:0/1	B11:0/1	B2:0/1	B3:0/0	B4:0/0	B5:0/0	B6:0/0	B8:0/1	B9:0/1
I	3	TCC	3	1	1653991	1653992	11	4	7	A10:0/1	A11:0/1	A2:0/0	A3:0/1	A4:0/0	A5:0/0	A6:0/0	A7:0/0	A8:0/0	A9:0/1	B1:0/1	B10:0/1	B11:0/1	B2:0/0	B3:0/1	B4:0/0	B5:0/0	B6:0/1	B8:0/1	B9:0/1
I	13	AGCACGCAGGTTG	13	1	1654743	1654744	4	1	3	A10:0/0	A11:0/0	A2:0/1	A3:0/0	A4:0/0	A5:0/0	A6:0/0	A7:0/0	A8:0/0	A9:0/0	B1:0/1	B10:0/1	B11:0/0	B2:0/0	B3:0/1	B4:0/0	B5:0/0	B6:0/0	B8:0/0	B9:0/0
I	36	TGTCCATCACCAACTCCCAGGGTTCACCCAAATCCA	36	1	1654770	1654771	3	1	2	A10:0/0	A11:0/0	A2:0/0	A3:0/0	A4:0/0	A5:0/1	A6:0/0	A7:0/0	A8:0/0	A9:0/0	B1:0/0	B10:0/1	B11:0/1	B2:0/0	B3:0/0	B4:0/0	B5:0/0	B6:0/0	B8:0/0	B9:0/0
I	5	TTTTT	5	1	1662144	1662145	2	2	0	A10:0/0	A11:0/0	A2:0/0	A3:1/1	A4:0/0	A5:0/0	A6:1/1	A7:0/0	A8:0/0	A9:0/0	B1:0/0	B10:0/0	B11:0/0	B2:0/0	B3:0/0	B4:0/0	B5:0/0	B6:0/0	B8:0/0	B9:0/0
I	6	TTTTTT	6	1	1662144	1662145	6	4	2	A10:0/0	A11:0/0	A2:0/0	A3:0/0	A4:0/0	A5:0/0	A6:1/1	A7:1/1	A8:1/1	A9:0/1	B1:0/0	B10:1/1	B11:0/0	B2:0/0	B3:0/0	B4:0/1	B5:0/0	B6:0/0	B8:0/0	B9:0/0
I	7	TTTTTTT	7	1	1662144	1662145	4	3	1	A10:0/0	A11:0/0	A2:0/0	A3:1/1	A4:0/0	A5:0/0	A6:0/0	A7:0/0	A8:1/1	A9:0/1	B1:0/0	B10:0/0	B11:0/0	B2:0/0	B3:0/0	B4:0/0	B5:0/0	B6:0/1	B8:0/0	B9:0/0
I	7	TTTTTTG	7	1	1662146	1662147	1	1	0	A10:1/1	A11:0/0	A2:0/0	A3:0/0	A4:0/0	A5:0/0	A6:0/0	A7:0/0	A8:0/0	A9:0/0	B1:0/0	B10:0/0	B11:0/0	B2:0/0	B3:0/0	B4:0/0	B5:0/0	B6:0/0	B8:0/0	B9:0/0
I	5	TTTTC	5	1	1662156	1662157	12	6	6	A10:0/0	A11:1/1	A2:1/1	A3:1/1	A4:0/0	A5:0/1	A6:0/0	A7:0/1	A8:0/0	A9:0/1	B1:0/0	B10:0/1	B11:0/0	B2:1/1	B3:0/0	B4:0/1	B5:1/1	B6:1/1	B8:0/1	B9:0/0
I	6	TTTTTC	6	1	1662156	1662157	15	6	9	A10:1/1	A11:1/1	A2:1/1	A3:1/1	A4:0/0	A5:0/0	A6:0/1	A7:0/1	A8:0/1	A9:0/0	B1:1/1	B10:0/1	B11:1/1	B2:1/1	B3:1/1	B4:0/1	B5:1/1	B6:0/0	B8:0/1	B9:1/1
I	7	TTTTTTC	7	1	1662156	1662157	7	4	3	A10:0/0	A11:0/0	A2:1/1	A3:1/1	A4:0/0	A5:0/0	A6:0/0	A7:0/1	A8:0/0	A9:0/1	B1:0/0	B10:0/0	B11:1/1	B2:0/0	B3:0/1	B4:0/0	B5:0/0	B6:0/0	B8:0/1	B9:0/0
I	1	A	1	1	1662509	1662510	6	3	3	A10:0/0	A11:0/0	A2:0/1	A3:0/0	A4:0/1	A5:0/0	A6:0/0	A7:0/0	A8:0/0	A9:1/1	B1:0/0	B10:0/1	B11:0/0	B2:0/0	B3:0/0	B4:0/0	B5:0/1	B6:0/1	B8:0/0	B9:0/0
I	10	TTTACTTATA	10	1	1663361	1663362	20	10	10	A10:1/1	A11:1/1	A2:0/1	A3:1/1	A4:1/1	A5:1/1	A6:0/1	A7:1/1	A8:1/1	A9:1/1	B1:1/1	B10:1/1	B11:1/1	B2:1/1	B3:1/1	B4:1/1	B5:1/1	B6:1/1	B8:1/1	B9:1/1
I	10	TTTACTTATA	10	1	1663362	1663363	3	1	2	A10:0/0	A11:0/0	A2:0/0	A3:0/0	A4:0/0	A5:0/0	A6:0/0	A7:0/0	A8:0/0	A9:1/1	B1:0/0	B10:0/0	B11:0/0	B2:0/0	B3:0/0	B4:0/0	B5:0/0	B6:0/1	B8:0/1	B9:0/0
I	10	TTTACTTATA	10	1	1663363	1663364	5	3	2	A10:0/0	A11:0/0	A2:0/0	A3:0/0	A4:1/1	A5:0/0	A6:0/0	A7:1/1	A8:0/0	A9:1/1	B1:0/0	B10:0/0	B11:0/0	B2:0/0	B3:1/1	B4:1/1	B5:0/0	B6:0/0	B8:0/0	B9:0/0
I	10	TTTACTTATA	10	1	1663364	1663365	3	0	3	A10:0/0	A11:0/0	A2:0/0	A3:0/0	A4:0/0	A5:0/0	A6:0/0	A7:0/0	A8:0/0	A9:0/0	B1:0/0	B10:1/1	B11:0/0	B2:1/1	B3:0/0	B4:1/1	B5:0/0	B6:0/0	B8:0/0	B9:0/0
I	3	AAA	3	1	1665227	1665228	7	4	3	A10:0/0	A11:1/1	A2:0/0	A3:0/0	A4:1/1	A5:1/1	A6:0/0	A7:0/0	A8:0/0	A9:1/1	B1:0/1	B10:0/0	B11:0/0	B2:0/0	B3:1/1	B4:0/0	B5:0/0	B6:1/1	B8:0/0	B9:0/0
I	4	AAAA	4	1	1665227	1665228	6	2	4	A10:0/0	A11:0/0	A2:0/0	A3:0/0	A4:1/1	A5:0/0	A6:0/0	A7:0/0	A8:0/0	A9:1/1	B1:0/0	B10:0/0	B11:0/0	B2:0/1	B3:1/1	B4:1/1	B5:0/0	B6:0/0	B8:0/0	B9:0/1
I	5	AAAAA	5	1	1665227	1665228	11	5	6	A10:0/0	A11:1/1	A2:0/0	A3:0/0	A4:0/0	A5:1/1	A6:0/0	A7:1/1	A8:1/1	A9:1/1	B1:1/1	B10:1/1	B11:0/1	B2:0/0	B3:0/0	B4:1/1	B5:1/1	B6:1/1	B8:0/0	B9:0/0
I	1	A	1	1	1667586	1667587	3	3	0	A10:0/1	A11:0/0	A2:0/1	A3:0/0	A4:0/0	A5:0/0	A6:1/1	A7:0/0	A8:0/0	A9:0/0	B1:0/0	B10:0/0	B11:0/0	B2:0/0	B3:0/0	B4:0/0	B5:0/0	B6:0/0	B8:0/0	B9:0/0
I	2	GA	2	1	1668127	1668128	20	10	10	A10:1/1	A11:1/1	A2:1/1	A3:1/1	A4:1/1	A5:1/1	A6:1/1	A7:1/1	A8:1/1	A9:1/1	B1:1/1	B10:1/1	B11:1/1	B2:1/1	B3:1/1	B4:1/1	B5:1/1	B6:1/1	B8:1/1	B9:1/1
I	3	AAA	3	1	1668512	1668513	17	8	9	A10:1/1	A11:1/1	A2:1/1	A3:0/0	A4:1/1	A5:1/1	A6:1/1	A7:1/1	A8:1/1	A9:0/0	B1:1/1	B10:1/1	B11:1/1	B2:0/1	B3:1/1	B4:1/1	B5:0/0	B6:1/1	B8:1/1	B9:1/1
I	1	A	1	1	1669376	1669377	3	3	0	A10:0/0	A11:0/1	A2:0/0	A3:0/0	A4:0/0	A5:0/0	A6:0/1	A7:0/0	A8:0/1	A9:0/0	B1:0/0	B10:0/0	B11:0/0	B2:0/0	B3:0/0	B4:0/0	B5:0/0	B6:0/0	B8:0/0	B9:0/0
I	5	GGATG	5	1	1675038	1675039	4	1	3	A10:0/0	A11:0/0	A2:0/0	A3:0/0	A4:0/0	A5:0/0	A6:0/1	A7:0/0	A8:0/0	A9:0/0	B1:0/1	B10:0/0	B11:0/0	B2:0/0	B3:0/1	B4:0/0	B5:0/0	B6:0/0	B8:0/0	B9:0/1
I	1	A	1	1	1675580	1675581	11	4	7	A10:0/0	A11:0/1	A2:0/0	A3:0/0	A4:0/0	A5:0/0	A6:0/0	A7:0/1	A8:0/1	A9:0/1	B1:0/0	B10:0/1	B11:0/0	B2:0/1	B3:0/1	B4:0/1	B5:0/0	B6:0/1	B8:0/1	B9:0/1
I	1	T	1	1	1676237	1676238	9	6	3	A10:0/1	A11:0/1	A2:0/0	A3:0/1	A4:0/0	A5:0/1	A6:0/1	A7:0/0	A8:0/1	A9:0/0	B1:0/0	B10:0/0	B11:0/0	B2:0/0	B3:0/0	B4:0/1	B5:0/1	B6:0/1	B8:0/0	B9:0/0
I	1	T	1	1	1677048	1677049	20	10	10	A10:1/1	A11:0/1	A2:0/1	A3:1/1	A4:0/1	A5:0/1	A6:0/1	A7:0/1	A8:0/1	A9:0/1	B1:0/1	B10:0/1	B11:1/1	B2:0/1	B3:0/1	B4:0/1	B5:0/1	B6:0/1	B8:1/1	B9:0/1
I	1	A	1	1	1677161	1677162	3	2	1	A10:0/0	A11:0/0	A2:0/0	A3:0/0	A4:0/0	A5:0/1	A6:0/0	A7:0/0	A8:0/1	A9:0/0	B1:0/0	B10:0/0	B11:0/0	B2:0/0	B3:0/0	B4:0/0	B5:0/0	B6:0/0	B8:0/0	B9:0/1
I	1	A	1	1	1677170	1677171	1	0	1	A10:0/0	A11:0/0	A2:0/0	A3:0/0	A4:0/0	A5:0/0	A6:0/0	A7:0/0	A8:0/0	A9:0/0	B1:0/0	B10:0/0	B11:0/0	B2:0/0	B3:0/1	B4:0/0	B5:0/0	B6:0/0	B8:0/0	B9:0/0
I	6	CTAAAT	6	1	1677197	1677198	2	0	2	A10:0/0	A11:0/0	A2:0/0	A3:0/0	A4:0/0	A5:0/0	A6:0/0	A7:0/0	A8:0/0	A9:0/0	B1:0/0	B10:0/0	B11:0/0	B2:0/0	B3:0/1	B4:0/0	B5:0/1	B6:0/0	B8:0/1	B9:0/0
I	4	CGAT	4	1	1677214	1677215	4	1	3	A10:0/0	A11:0/0	A2:0/0	A3:0/0	A4:0/0	A5:0/1	A6:0/0	A7:0/0	A8:0/0	A9:0/0	B1:0/0	B10:0/0	B11:0/1	B2:0/0	B3:0/1	B4:0/0	B5:0/0	B6:0/1	B8:0/0	B9:0/0
I	1	A	1	1	1677479	1677480	7	3	4	A10:0/0	A11:0/1	A2:0/1	A3:0/0	A4:0/0	A5:0/0	A6:0/0	A7:0/0	A8:0/0	A9:0/1	B1:0/0	B10:0/1	B11:0/1	B2:0/0	B3:0/1	B4:0/0	B5:0/1	B6:0/0	B8:0/0	B9:0/0
I	4	TATC	4	1	1677497	1677498	3	1	2	A10:0/0	A11:0/0	A2:0/0	A3:0/1	A4:0/0	A5:0/0	A6:0/0	A7:0/0	A8:0/0	A9:0/0	B1:0/0	B10:0/1	B11:0/0	B2:0/0	B3:0/0	B4:0/0	B5:0/1	B6:0/0	B8:0/0	B9:0/0
I	9	CAATGTGAC	9	1	1677500	1677501	5	3	2	A10:0/0	A11:0/0	A2:0/0	A3:0/0	A4:0/0	A5:0/1	A6:0/1	A7:0/1	A8:0/0	A9:0/0	B1:0/0	B10:0/0	B11:0/0	B2:0/0	B3:0/0	B4:0/0	B5:0/1	B6:0/0	B8:0/1	B9:0/0
I	1	G	1	1	1677517	1677518	6	4	2	A10:0/0	A11:0/0	A2:0/1	A3:0/0	A4:0/0	A5:0/1	A6:0/0	A7:0/1	A8:0/0	A9:0/1	B1:0/0	B10:0/0	B11:0/0	B2:0/1	B3:0/0	B4:0/1	B5:0/0	B6:0/0	B8:0/0	B9:0/0
I	4	AAAA	4	1	1677524	1677525	4	2	2	A10:0/1	A11:0/0	A2:0/0	A3:0/0	A4:0/0	A5:0/0	A6:0/0	A7:0/1	A8:0/0	A9:0/0	B1:0/1	B10:0/0	B11:0/1	B2:0/0	B3:0/0	B4:0/0	B5:0/0	B6:0/0	B8:0/0	B9:0/0
I	3	GAT	3	1	1677836	1677837	5	3	2	A10:0/1	A11:0/0	A2:0/1	A3:0/0	A4:0/0	A5:0/1	A6:0/0	A7:0/0	A8:0/0	A9:0/0	B1:0/1	B10:0/0	B11:0/0	B2:0/0	B3:0/1	B4:0/0	B5:0/0	B6:0/0	B8:0/0	B9:0/0
I	1	G	1	1	1677841	1677842	4	2	2	A10:0/0	A11:0/0	A2:0/1	A3:0/0	A4:0/0	A5:0/0	A6:0/0	A7:0/0	A8:0/0	A9:0/1	B1:0/1	B10:0/0	B11:0/0	B2:0/1	B3:0/0	B4:0/0	B5:0/0	B6:0/0	B8:0/0	B9:0/0
I	3	TGC	3	1	1677852	1677853	5	4	1	A10:0/0	A11:0/0	A2:0/1	A3:0/1	A4:0/1	A5:0/0	A6:0/1	A7:0/0	A8:0/0	A9:0/0	B1:0/0	B10:0/0	B11:0/0	B2:0/0	B3:0/0	B4:0/0	B5:0/0	B6:0/0	B8:0/1	B9:0/0
I	27	TGGAAAACTCAGCAGTGGCCACAGGAC	27	1	1677878	1677879	4	2	2	A10:0/0	A11:0/0	A2:0/0	A3:0/0	A4:0/0	A5:0/0	A6:0/0	A7:0/0	A8:0/1	A9:0/1	B1:0/0	B10:0/0	B11:0/1	B2:0/0	B3:0/0	B4:0/0	B5:0/0	B6:0/0	B8:0/0	B9:0/1
I	1	G	1	1	1677894	1677895	9	6	3	A10:0/1	A11:0/0	A2:0/1	A3:0/1	A4:0/1	A5:0/0	A6:0/1	A7:0/0	A8:0/0	A9:0/1	B1:0/0	B10:0/1	B11:0/0	B2:0/1	B3:0/0	B4:0/0	B5:0/0	B6:0/1	B8:0/0	B9:0/0
I	4	CACA	4	1	1678202	1678203	8	3	5	A10:0/0	A11:0/1	A2:0/0	A3:0/0	A4:0/1	A5:0/1	A6:0/0	A7:0/0	A8:0/0	A9:0/0	B1:0/1	B10:0/0	B11:1/1	B2:0/0	B3:0/1	B4:1/1	B5:0/0	B6:0/0	B8:0/1	B9:0/0
I	1	C	1	1	1678367	1678368	18	9	9	A10:0/1	A11:0/1	A2:0/1	A3:0/1	A4:0/1	A5:0/1	A6:0/1	A7:0/1	A8:0/1	A9:0/0	B1:0/1	B10:0/1	B11:0/1	B2:0/1	B3:0/1	B4:0/1	B5:0/0	B6:0/1	B8:1/1	B9:0/1
I	3	GGC	3	1	1679551	1679552	20	10	10	A10:1/1	A11:1/1	A2:1/1	A3:1/1	A4:1/1	A5:1/1	A6:1/1	A7:1/1	A8:1/1	A9:1/1	B1:1/1	B10:1/1	B11:1/1	B2:1/1	B3:1/1	B4:1/1	B5:1/1	B6:1/1	B8:1/1	B9:1/1
I	16	AGGGTTTTTTCTATGT	16	1	1681405	1681406	4	0	4	A10:0/0	A11:0/0	A2:0/0	A3:0/0	A4:0/0	A5:0/0	A6:0/0	A7:0/0	A8:0/0	A9:0/0	B1:1/1	B10:0/0	B11:0/0	B2:0/0	B3:1/1	B4:0/1	B5:0/0	B6:0/1	B8:0/0	B9:0/0
I	1	A	1	1	1683469	1683470	13	6	7	A10:0/1	A11:0/1	A2:0/0	A3:0/1	A4:0/0	A5:0/1	A6:0/0	A7:0/1	A8:0/0	A9:0/1	B1:0/1	B10:0/1	B11:0/1	B2:0/1	B3:0/1	B4:0/0	B5:0/1	B6:0/0	B8:0/1	B9:0/0
I	12	GTGTGTGTGTGT	12	1	1684217	1684218	2	2	0	A10:0/0	A11:0/0	A2:1/1	A3:0/0	A4:0/0	A5:0/0	A6:0/1	A7:0/0	A8:0/0	A9:0/0	B1:0/0	B10:0/0	B11:0/0	B2:0/0	B3:0/0	B4:0/0	B5:0/0	B6:0/0	B8:0/0	B9:0/0
I	1	G	1	1	1684865	1684866	14	9	5	A10:1/1	A11:1/1	A2:1/1	A3:1/1	A4:1/1	A5:0/0	A6:0/1	A7:1/1	A8:1/1	A9:1/1	B1:0/0	B10:0/1	B11:0/1	B2:0/1	B3:0/0	B4:0/0	B5:1/1	B6:0/1	B8:0/0	B9:0/0
I	1	A	1	1	1685590	1685591	3	3	0	A10:0/1	A11:0/0	A2:0/1	A3:0/0	A4:0/0	A5:0/0	A6:0/1	A7:0/0	A8:0/0	A9:0/0	B1:0/0	B10:0/0	B11:0/0	B2:0/0	B3:0/0	B4:0/0	B5:0/0	B6:0/0	B8:0/0	B9:0/0
I	1	A	1	1	1686040	1686041	15	7	8	A10:1/1	A11:0/1	A2:0/0	A3:0/0	A4:0/1	A5:1/1	A6:0/1	A7:0/1	A8:0/1	A9:0/0	B1:1/1	B10:0/0	B11:1/1	B2:1/1	B3:1/1	B4:1/1	B5:0/0	B6:0/1	B8:1/1	B9:1/1
I	1	T	1	1	1686688	1686689	20	10	10	A10:1/1	A11:1/1	A2:1/1	A3:1/1	A4:1/1	A5:1/1	A6:1/1	A7:1/1	A8:1/1	A9:1/1	B1:1/1	B10:1/1	B11:1/1	B2:1/1	B3:1/1	B4:1/1	B5:1/1	B6:1/1	B8:1/1	B9:1/1
I	1	C	1	1	1688148	1688149	3	3	0	A10:0/1	A11:0/0	A2:0/1	A3:0/0	A4:0/0	A5:0/0	A6:0/1	A7:0/0	A8:0/0	A9:0/0	B1:0/0	B10:0/0	B11:0/0	B2:0/0	B3:0/0	B4:0/0	B5:0/0	B6:0/0	B8:0/0	B9:0/0
I	6	AGGAGG	6	1	1691765	1691766	8	3	5	A10:0/0	A11:1/1	A2:0/0	A3:0/0	A4:0/0	A5:0/0	A6:0/0	A7:0/0	A8:1/1	A9:1/1	B1:1/1	B10:0/1	B11:0/0	B2:0/1	B3:0/0	B4:1/1	B5:0/1	B6:0/0	B8:0/0	B9:0/0
I	6	GGAGGG	6	1	1691787	1691788	19	10	9	A10:1/1	A11:1/1	A2:1/1	A3:1/1	A4:0/1	A5:1/1	A6:1/1	A7:1/1	A8:1/1	A9:1/1	B1:1/1	B10:1/1	B11:1/1	B2:1/1	B3:1/1	B4:1/1	B5:0/1	B6:0/0	B8:1/1	B9:1/1
I	1	T	1	1	1695978	1695979	20	10	10	A10:0/1	A11:0/1	A2:0/1	A3:0/1	A4:0/1	A5:0/1	A6:1/1	A7:0/1	A8:0/1	A9:1/1	B1:0/1	B10:0/1	B11:0/1	B2:0/1	B3:0/1	B4:0/1	B5:1/1	B6:1/1	B8:0/1	B9:1/1
I	1	C	1	1	1695979	1695980	6	2	4	A10:0/0	A11:0/0	A2:0/0	A3:0/0	A4:0/1	A5:0/0	A6:0/0	A7:0/0	A8:0/1	A9:0/0	B1:0/0	B10:0/1	B11:0/0	B2:0/1	B3:0/1	B4:0/0	B5:0/0	B6:0/0	B8:0/1	B9:0/0
I	2	TT	2	1	1696848	1696849	3	1	2	A10:0/0	A11:0/0	A2:0/0	A3:0/0	A4:0/0	A5:0/0	A6:0/0	A7:0/0	A8:1/1	A9:0/0	B1:0/0	B10:1/1	B11:1/1	B2:0/0	B3:0/0	B4:0/0	B5:0/0	B6:0/0	B8:0/0	B9:0/0
I	4	TTTT	4	1	1696848	1696849	2	1	1	A10:0/0	A11:0/0	A2:0/0	A3:0/0	A4:0/0	A5:0/0	A6:0/0	A7:1/1	A8:0/0	A9:0/0	B1:0/0	B10:0/0	B11:1/1	B2:0/0	B3:0/0	B4:0/0	B5:0/0	B6:0/0	B8:0/0	B9:0/0
I	1	T	1	1	1698389	1698390	3	3	0	A10:0/0	A11:0/0	A2:0/0	A3:0/1	A4:0/0	A5:0/0	A6:0/0	A7:0/1	A8:1/1	A9:0/0	B1:0/0	B10:0/0	B11:0/0	B2:0/0	B3:0/0	B4:0/0	B5:0/0	B6:0/0	B8:0/0	B9:0/0
I	2	TT	2	1	1701871	1701872	20	10	10	A10:1/1	A11:1/1	A2:1/1	A3:1/1	A4:1/1	A5:1/1	A6:1/1	A7:1/1	A8:0/1	A9:0/1	B1:1/1	B10:1/1	B11:1/1	B2:1/1	B3:1/1	B4:1/1	B5:1/1	B6:1/1	B8:1/1	B9:1/1
I	2	GT	2	1	1705669	1705670	20	10	10	A10:1/1	A11:1/1	A2:1/1	A3:1/1	A4:1/1	A5:1/1	A6:1/1	A7:1/1	A8:1/1	A9:1/1	B1:1/1	B10:1/1	B11:1/1	B2:1/1	B3:1/1	B4:1/1	B5:1/1	B6:1/1	B8:1/1	B9:1/1
I	2	TT	2	1	1706828	1706829	20	10	10	A10:1/1	A11:1/1	A2:1/1	A3:1/1	A4:1/1	A5:1/1	A6:1/1	A7:1/1	A8:1/1	A9:1/1	B1:1/1	B10:0/1	B11:1/1	B2:1/1	B3:1/1	B4:1/1	B5:1/1	B6:1/1	B8:1/1	B9:1/1
I	1	C	1	1	1707370	1707371	2	0	2	A10:0/0	A11:0/0	A2:0/0	A3:0/0	A4:0/0	A5:0/0	A6:0/0	A7:0/0	A8:0/0	A9:0/0	B1:0/0	B10:0/0	B11:0/0	B2:0/0	B3:0/0	B4:0/1	B5:0/0	B6:0/0	B8:0/0	B9:0/1
I	1	T	1	1	1707561	1707562	9	5	4	A10:0/0	A11:0/1	A2:0/0	A3:0/0	A4:0/1	A5:0/1	A6:0/0	A7:0/1	A8:0/0	A9:0/1	B1:0/0	B10:0/1	B11:0/0	B2:0/0	B3:0/0	B4:0/1	B5:0/0	B6:0/0	B8:0/1	B9:0/1
I	1	T	1	1	1707732	1707733	8	4	4	A10:0/0	A11:0/0	A2:0/1	A3:0/1	A4:0/0	A5:0/1	A6:0/0	A7:0/0	A8:0/0	A9:0/1	B1:0/1	B10:0/0	B11:0/0	B2:0/0	B3:0/0	B4:0/0	B5:0/1	B6:0/1	B8:0/1	B9:0/0
I	5	AGTGT	5	1	1707823	1707824	2	1	1	A10:0/0	A11:0/0	A2:0/1	A3:0/0	A4:0/0	A5:0/0	A6:0/0	A7:0/0	A8:0/0	A9:0/0	B1:0/0	B10:0/0	B11:0/0	B2:0/1	B3:0/0	B4:0/0	B5:0/0	B6:0/0	B8:0/0	B9:0/0
I	4	CAGA	4	1	1707825	1707826	3	2	1	A10:0/0	A11:0/1	A2:0/0	A3:0/0	A4:0/1	A5:0/0	A6:0/0	A7:0/0	A8:0/0	A9:0/0	B1:0/0	B10:0/0	B11:0/0	B2:0/0	B3:0/0	B4:0/0	B5:0/1	B6:0/0	B8:0/0	B9:0/0
I	9	CACTGTTTC	9	1	1707835	1707836	2	1	1	A10:0/0	A11:0/0	A2:0/0	A3:0/0	A4:0/1	A5:0/0	A6:0/0	A7:0/0	A8:0/0	A9:0/0	B1:0/1	B10:0/0	B11:0/0	B2:0/0	B3:0/0	B4:0/0	B5:0/0	B6:0/0	B8:0/0	B9:0/0
I	1	G	1	1	1708198	1708199	20	10	10	A10:0/1	A11:1/1	A2:0/1	A3:0/1	A4:0/1	A5:1/1	A6:0/1	A7:0/1	A8:0/1	A9:0/1	B1:1/1	B10:0/1	B11:0/1	B2:0/1	B3:0/1	B4:0/1	B5:1/1	B6:0/1	B8:0/1	B9:1/1
I	3	GGA	3	1	1708601	1708602	20	10	10	A10:1/1	A11:1/1	A2:1/1	A3:1/1	A4:1/1	A5:1/1	A6:1/1	A7:1/1	A8:1/1	A9:1/1	B1:1/1	B10:1/1	B11:1/1	B2:1/1	B3:1/1	B4:1/1	B5:1/1	B6:1/1	B8:1/1	B9:1/1
I	1	C	1	1	1714925	1714926	16	7	9	A10:0/1	A11:0/1	A2:0/1	A3:0/0	A4:0/1	A5:0/0	A6:0/1	A7:0/1	A8:0/1	A9:0/0	B1:0/1	B10:0/1	B11:0/1	B2:0/1	B3:0/1	B4:1/1	B5:0/0	B6:0/1	B8:0/1	B9:0/1
I	1	C	1	1	1717822	1717823	20	10	10	A10:1/1	A11:1/1	A2:1/1	A3:1/1	A4:1/1	A5:1/1	A6:1/1	A7:1/1	A8:1/1	A9:1/1	B1:1/1	B10:1/1	B11:1/1	B2:1/1	B3:1/1	B4:1/1	B5:1/1	B6:1/1	B8:1/1	B9:1/1
I	4	ACAC	4	1	1722448	1722449	2	2	0	A10:0/0	A11:0/0	A2:0/1	A3:0/0	A4:0/0	A5:0/0	A6:0/1	A7:0/0	A8:0/0	A9:0/0	B1:0/0	B10:0/0	B11:0/0	B2:0/0	B3:0/0	B4:0/0	B5:0/0	B6:0/0	B8:0/0	B9:0/0
I	6	ACACAC	6	1	1722448	1722449	4	3	1	A10:0/0	A11:0/0	A2:0/1	A3:0/1	A4:0/1	A5:0/0	A6:0/0	A7:0/0	A8:0/0	A9:0/0	B1:0/0	B10:0/0	B11:0/1	B2:0/0	B3:0/0	B4:0/0	B5:0/0	B6:0/0	B8:0/0	B9:0/0
I	8	ACACACAC	8	1	1722448	1722449	5	3	2	A10:0/0	A11:0/0	A2:0/1	A3:0/0	A4:0/0	A5:0/1	A6:0/1	A7:0/0	A8:0/0	A9:0/0	B1:0/0	B10:0/1	B11:0/0	B2:0/0	B3:0/0	B4:0/0	B5:0/0	B6:0/1	B8:0/0	B9:0/0
I	10	ACACACACAC	10	1	1722448	1722449	2	1	1	A10:0/0	A11:0/0	A2:0/0	A3:0/0	A4:0/0	A5:0/0	A6:0/0	A7:0/0	A8:0/1	A9:0/0	B1:0/0	B10:0/0	B11:0/0	B2:0/0	B3:0/0	B4:0/0	B5:1/1	B6:0/0	B8:0/0	B9:0/0
I	1	T	1	1	1722898	1722899	17	9	8	A10:1/1	A11:1/1	A2:0/1	A3:0/1	A4:0/1	A5:1/1	A6:1/1	A7:0/1	A8:0/1	A9:0/0	B1:1/1	B10:0/1	B11:1/1	B2:1/1	B3:0/1	B4:0/0	B5:0/1	B6:0/1	B8:1/1	B9:0/0
I	2	TT	2	1	1722898	1722899	12	7	5	A10:1/1	A11:0/0	A2:0/1	A3:0/1	A4:0/1	A5:1/1	A6:0/0	A7:0/1	A8:0/0	A9:1/1	B1:0/0	B10:0/1	B11:0/1	B2:0/0	B3:0/0	B4:0/0	B5:1/1	B6:0/1	B8:0/0	B9:1/1
I	1	T	1	1	1724634	1724635	20	10	10	A10:1/1	A11:1/1	A2:1/1	A3:1/1	A4:1/1	A5:1/1	A6:1/1	A7:1/1	A8:1/1	A9:1/1	B1:1/1	B10:1/1	B11:1/1	B2:1/1	B3:1/1	B4:1/1	B5:1/1	B6:1/1	B8:1/1	B9:1/1
I	1	A	1	1	1725383	1725384	7	4	3	A10:0/0	A11:0/0	A2:0/1	A3:0/0	A4:0/1	A5:0/1	A6:0/0	A7:0/0	A8:0/0	A9:0/1	B1:0/0	B10:0/1	B11:0/0	B2:0/0	B3:0/0	B4:0/0	B5:1/1	B6:0/1	B8:0/0	B9:0/0
I	1	T	1	1	1727163	1727164	15	9	6	A10:0/1	A11:0/0	A2:1/1	A3:0/1	A4:0/1	A5:1/1	A6:0/1	A7:0/1	A8:0/1	A9:0/1	B1:0/0	B10:0/1	B11:0/1	B2:0/1	B3:0/0	B4:0/0	B5:0/1	B6:0/1	B8:0/0	B9:0/1
I	2	TT	2	1	1727163	1727164	4	2	2	A10:0/0	A11:0/0	A2:0/0	A3:0/0	A4:0/1	A5:0/0	A6:0/1	A7:0/0	A8:0/0	A9:0/0	B1:0/0	B10:0/1	B11:0/0	B2:0/1	B3:0/0	B4:0/0	B5:0/0	B6:0/0	B8:0/0	B9:0/0
I	1	T	1	1	1727164	1727165	2	2	0	A10:0/0	A11:0/0	A2:0/0	A3:0/1	A4:0/0	A5:0/0	A6:0/1	A7:0/0	A8:0/0	A9:0/0	B1:0/0	B10:0/0	B11:0/0	B2:0/0	B3:0/0	B4:0/0	B5:0/0	B6:0/0	B8:0/0	B9:0/0
I	1	T	1	1	1729483	1729484	7	4	3	A10:0/0	A11:0/0	A2:0/1	A3:0/0	A4:0/1	A5:0/1	A6:0/0	A7:0/0	A8:0/0	A9:1/1	B1:0/0	B10:0/1	B11:0/0	B2:0/0	B3:0/0	B4:0/0	B5:1/1	B6:0/1	B8:0/0	B9:0/0
I	1	T	1	1	1729576	1729577	4	3	1	A10:0/0	A11:0/0	A2:0/0	A3:0/1	A4:0/0	A5:0/0	A6:0/0	A7:0/1	A8:0/0	A9:0/1	B1:0/0	B10:0/0	B11:0/0	B2:0/0	B3:0/0	B4:0/0	B5:0/0	B6:0/0	B8:0/0	B9:0/1
I	1	C	1	1	1730514	1730515	5	2	3	A10:0/0	A11:0/1	A2:0/0	A3:0/0	A4:0/1	A5:0/0	A6:0/0	A7:0/0	A8:0/0	A9:0/0	B1:0/0	B10:0/0	B11:0/1	B2:0/1	B3:0/1	B4:0/0	B5:0/0	B6:0/0	B8:0/0	B9:0/0
I	1	T	1	1	1730515	1730516	4	2	2	A10:0/0	A11:0/0	A2:0/0	A3:0/0	A4:0/0	A5:0/0	A6:0/1	A7:0/1	A8:0/0	A9:0/0	B1:0/0	B10:0/0	B11:0/0	B2:0/0	B3:0/0	B4:0/1	B5:0/0	B6:0/0	B8:0/1	B9:0/0
I	2	TT	2	1	1730554	1730555	6	1	5	A10:0/0	A11:0/0	A2:0/0	A3:0/0	A4:0/0	A5:0/0	A6:0/0	A7:0/0	A8:0/1	A9:0/0	B1:0/0	B10:0/0	B11:0/1	B2:0/0	B3:0/0	B4:0/1	B5:0/0	B6:0/1	B8:0/1	B9:0/1
I	1	A	1	1	1730904	1730905	6	3	3	A10:0/0	A11:0/1	A2:0/0	A3:0/0	A4:0/0	A5:0/1	A6:0/0	A7:0/0	A8:0/0	A9:0/1	B1:0/0	B10:0/0	B11:0/1	B2:0/0	B3:0/1	B4:0/0	B5:0/0	B6:0/1	B8:0/0	B9:0/0
I	1	T	1	1	1730908	1730909	2	1	1	A10:0/0	A11:0/0	A2:0/0	A3:0/0	A4:0/0	A5:0/0	A6:0/0	A7:0/1	A8:0/0	A9:0/0	B1:0/0	B10:0/0	B11:0/0	B2:0/1	B3:0/0	B4:0/0	B5:0/0	B6:0/0	B8:0/0	B9:0/0
I	2	TG	2	1	1730979	1730980	7	4	3	A10:0/1	A11:0/0	A2:0/0	A3:0/0	A4:0/1	A5:0/0	A6:0/0	A7:0/1	A8:0/0	A9:0/1	B1:0/1	B10:0/0	B11:0/0	B2:0/0	B3:0/0	B4:0/0	B5:0/1	B6:0/1	B8:0/0	B9:0/0
I	3	GAT	3	1	1731115	1731116	3	1	2	A10:0/0	A11:0/1	A2:0/0	A3:0/0	A4:0/0	A5:0/0	A6:0/0	A7:0/0	A8:0/0	A9:0/0	B1:0/0	B10:0/1	B11:0/0	B2:0/0	B3:0/0	B4:0/0	B5:0/0	B6:0/0	B8:0/1	B9:0/0
I	1	T	1	1	1731119	1731120	5	2	3	A10:0/0	A11:0/0	A2:0/1	A3:0/0	A4:0/0	A5:0/0	A6:0/0	A7:0/1	A8:0/0	A9:0/0	B1:0/0	B10:0/1	B11:0/0	B2:0/0	B3:0/0	B4:0/0	B5:0/0	B6:0/1	B8:0/0	B9:0/1
I	1	A	1	1	1732582	1732583	8	3	5	A10:0/1	A11:0/1	A2:0/0	A3:0/1	A4:0/0	A5:0/0	A6:0/0	A7:0/0	A8:0/0	A9:0/0	B1:0/1	B10:0/1	B11:0/0	B2:0/0	B3:0/1	B4:0/1	B5:0/0	B6:0/1	B8:0/0	B9:0/0
I	1	T	1	1	1732590	1732591	20	10	10	A10:0/1	A11:0/1	A2:1/1	A3:0/1	A4:1/1	A5:1/1	A6:0/1	A7:0/1	A8:0/1	A9:0/1	B1:0/1	B10:0/1	B11:0/1	B2:0/1	B3:0/1	B4:0/1	B5:0/1	B6:0/1	B8:0/1	B9:0/1
I	1	C	1	1	1738540	1738541	16	7	9	A10:0/1	A11:0/0	A2:0/0	A3:1/1	A4:1/1	A5:1/1	A6:1/1	A7:0/1	A8:1/1	A9:0/0	B1:1/1	B10:1/1	B11:0/1	B2:0/1	B3:0/1	B4:1/1	B5:0/0	B6:0/1	B8:1/1	B9:1/1
I	1	T	1	1	1738552	1738553	7	4	3	A10:0/1	A11:0/1	A2:0/0	A3:0/1	A4:0/0	A5:0/0	A6:0/0	A7:0/1	A8:0/0	A9:0/0	B1:0/0	B10:0/0	B11:0/1	B2:0/1	B3:0/0	B4:0/0	B5:0/0	B6:0/0	B8:0/0	B9:0/1
I	1	A	1	1	1744394	1744395	16	10	6	A10:0/1	A11:0/1	A2:0/1	A3:0/1	A4:0/1	A5:0/1	A6:1/1	A7:0/1	A8:0/1	A9:0/1	B1:0/0	B10:0/1	B11:0/1	B2:0/1	B3:0/0	B4:0/1	B5:1/1	B6:0/1	B8:0/0	B9:0/0
I	1	G	1	1	1746109	1746110	19	9	10	A10:1/1	A11:0/0	A2:1/1	A3:1/1	A4:0/1	A5:1/1	A6:0/1	A7:1/1	A8:1/1	A9:1/1	B1:1/1	B10:1/1	B11:1/1	B2:1/1	B3:1/1	B4:1/1	B5:1/1	B6:1/1	B8:1/1	B9:1/1
I	2	GG	2	1	1746194	1746195	3	1	2	A10:0/1	A11:0/0	A2:0/0	A3:0/0	A4:0/0	A5:0/0	A6:0/0	A7:0/0	A8:0/0	A9:0/0	B1:0/0	B10:0/0	B11:0/0	B2:0/1	B3:0/0	B4:0/0	B5:0/1	B6:0/0	B8:0/0	B9:0/0
I	1	T	1	1	1747057	1747058	16	10	6	A10:1/1	A11:1/1	A2:1/1	A3:1/1	A4:1/1	A5:1/1	A6:1/1	A7:1/1	A8:0/1	A9:1/1	B1:0/0	B10:0/1	B11:0/1	B2:0/1	B3:0/0	B4:1/1	B5:1/1	B6:0/1	B8:0/0	B9:0/0
I	1	C	1	1	1747215	1747216	20	10	10	A10:0/1	A11:1/1	A2:0/1	A3:1/1	A4:1/1	A5:0/1	A6:1/1	A7:1/1	A8:1/1	A9:1/1	B1:0/1	B10:1/1	B11:1/1	B2:1/1	B3:1/1	B4:1/1	B5:1/1	B6:0/1	B8:1/1	B9:1/1
I	14	GTGTGTGTGAGTGG	14	1	1747975	1747976	4	2	2	A10:0/0	A11:0/0	A2:0/0	A3:0/1	A4:0/0	A5:0/0	A6:0/1	A7:0/0	A8:0/0	A9:0/0	B1:0/0	B10:0/0	B11:0/1	B2:0/0	B3:0/0	B4:0/0	B5:0/1	B6:0/0	B8:0/0	B9:0/0
I	3	ACA	3	1	1748393	1748394	16	10	6	A10:0/1	A11:0/1	A2:1/1	A3:1/1	A4:0/1	A5:1/1	A6:1/1	A7:0/1	A8:1/1	A9:1/1	B1:0/0	B10:1/1	B11:1/1	B2:0/1	B3:0/0	B4:0/1	B5:1/1	B6:0/1	B8:0/0	B9:0/0
I	2	AA	2	1	1750684	1750685	4	1	3	A10:0/0	A11:0/0	A2:0/0	A3:0/0	A4:0/1	A5:0/0	A6:0/0	A7:0/0	A8:0/0	A9:0/0	B1:1/1	B10:0/0	B11:0/0	B2:0/0	B3:1/1	B4:0/0	B5:0/0	B6:0/0	B8:0/1	B9:0/0
I	3	AAA	3	1	1750684	1750685	14	5	9	A10:0/1	A11:1/1	A2:0/0	A3:0/0	A4:0/1	A5:0/0	A6:0/0	A7:0/1	A8:0/1	A9:0/0	B1:1/1	B10:0/1	B11:0/1	B2:1/1	B3:1/1	B4:0/1	B5:0/0	B6:0/1	B8:1/1	B9:1/1
I	4	AAAA	4	1	1750684	1750685	2	0	2	A10:0/0	A11:0/0	A2:0/0	A3:0/0	A4:0/0	A5:0/0	A6:0/0	A7:0/0	A8:0/0	A9:0/0	B1:0/0	B10:0/0	B11:0/1	B2:0/0	B3:1/1	B4:0/0	B5:0/0	B6:0/0	B8:0/1	B9:0/0
I	1	T	1	1	1750892	1750893	7	4	3	A10:0/0	A11:0/0	A2:0/1	A3:0/0	A4:0/1	A5:0/1	A6:0/0	A7:0/0	A8:0/0	A9:0/1	B1:0/0	B10:0/1	B11:0/0	B2:0/0	B3:0/0	B4:0/0	B5:0/1	B6:0/1	B8:0/0	B9:0/0
I	5	TATAA	5	1	1751691	1751692	11	4	7	A10:0/1	A11:0/0	A2:0/0	A3:0/0	A4:0/1	A5:0/0	A6:0/0	A7:0/1	A8:0/1	A9:0/0	B1:1/1	B10:0/0	B11:0/0	B2:0/1	B3:1/1	B4:0/1	B5:0/0	B6:0/1	B8:1/1	B9:1/1
I	1	T	1	1	1754517	1754518	5	3	2	A10:0/1	A11:0/0	A2:0/0	A3:0/0	A4:0/1	A5:0/0	A6:0/0	A7:0/0	A8:0/1	A9:0/0	B1:0/0	B10:0/0	B11:0/0	B2:0/0	B3:0/0	B4:0/1	B5:0/1	B6:0/0	B8:0/0	B9:0/0
I	2	TT	2	1	1754517	1754518	15	10	5	A10:0/1	A11:0/1	A2:0/1	A3:1/1	A4:0/1	A5:0/1	A6:1/1	A7:0/1	A8:0/1	A9:1/1	B1:0/0	B10:0/1	B11:0/1	B2:0/1	B3:0/0	B4:0/0	B5:0/1	B6:0/1	B8:0/0	B9:0/0
I	3	TTT	3	1	1754517	1754518	3	2	1	A10:0/0	A11:0/0	A2:0/0	A3:0/0	A4:0/0	A5:0/0	A6:0/1	A7:0/0	A8:0/0	A9:0/1	B1:0/0	B10:0/0	B11:0/0	B2:0/1	B3:0/0	B4:0/0	B5:0/0	B6:0/0	B8:0/0	B9:0/0
I	1	A	1	1	1755812	1755813	20	10	10	A10:1/1	A11:1/1	A2:1/1	A3:1/1	A4:1/1	A5:1/1	A6:1/1	A7:0/1	A8:1/1	A9:1/1	B1:1/1	B10:1/1	B11:1/1	B2:1/1	B3:1/1	B4:1/1	B5:1/1	B6:1/1	B8:1/1	B9:1/1
I	2	AA	2	1	1755812	1755813	2	2	0	A10:0/0	A11:0/0	A2:0/0	A3:1/1	A4:0/0	A5:0/0	A6:0/0	A7:0/1	A8:0/0	A9:0/0	B1:0/0	B10:0/0	B11:0/0	B2:0/0	B3:0/0	B4:0/0	B5:0/0	B6:0/0	B8:0/0	B9:0/0
I	1	A	1	1	1756543	1756544	6	3	3	A10:0/0	A11:0/0	A2:0/1	A3:1/1	A4:0/0	A5:0/0	A6:0/0	A7:0/0	A8:0/1	A9:0/0	B1:0/0	B10:0/0	B11:0/0	B2:0/0	B3:0/0	B4:1/1	B5:1/1	B6:0/0	B8:0/0	B9:1/1
I	2	AA	2	1	1756543	1756544	12	6	6	A10:0/0	A11:0/0	A2:0/1	A3:1/1	A4:1/1	A5:1/1	A6:0/0	A7:0/0	A8:0/1	A9:1/1	B1:0/0	B10:1/1	B11:0/0	B2:0/1	B3:0/0	B4:1/1	B5:1/1	B6:1/1	B8:1/1	B9:0/0
I	3	AAA	3	1	1756543	1756544	11	4	7	A10:0/0	A11:0/0	A2:0/1	A3:0/0	A4:1/1	A5:0/0	A6:0/0	A7:0/1	A8:0/1	A9:0/0	B1:0/1	B10:0/0	B11:0/1	B2:0/1	B3:1/1	B4:1/1	B5:0/0	B6:1/1	B8:1/1	B9:0/0
I	4	AAAA	4	1	1756543	1756544	7	3	4	A10:0/1	A11:0/1	A2:0/0	A3:0/0	A4:1/1	A5:0/0	A6:0/0	A7:0/0	A8:0/0	A9:0/0	B1:1/1	B10:0/0	B11:0/1	B2:0/0	B3:1/1	B4:0/0	B5:0/0	B6:0/0	B8:1/1	B9:0/0
I	5	AAAAA	5	1	1756543	1756544	4	1	3	A10:0/0	A11:0/1	A2:0/0	A3:0/0	A4:0/0	A5:0/0	A6:0/0	A7:0/0	A8:0/0	A9:0/0	B1:0/1	B10:0/0	B11:0/1	B2:0/0	B3:0/0	B4:0/0	B5:0/0	B6:0/0	B8:1/1	B9:0/0
I	1	T	1	1	1758356	1758357	20	10	10	A10:0/1	A11:0/1	A2:0/1	A3:1/1	A4:0/1	A5:0/1	A6:0/1	A7:0/1	A8:1/1	A9:1/1	B1:1/1	B10:1/1	B11:0/1	B2:0/1	B3:0/1	B4:1/1	B5:0/1	B6:0/1	B8:0/1	B9:0/1
I	2	TT	2	1	1758356	1758357	5	3	2	A10:0/0	A11:0/0	A2:1/1	A3:0/0	A4:0/0	A5:0/0	A6:0/1	A7:0/0	A8:0/1	A9:0/0	B1:0/0	B10:0/0	B11:0/0	B2:0/0	B3:0/0	B4:0/0	B5:0/0	B6:0/1	B8:0/1	B9:0/0
I	2	TC	2	1	1761489	1761490	1	1	0	A10:0/0	A11:0/0	A2:0/0	A3:0/0	A4:0/0	A5:0/0	A6:0/1	A7:0/0	A8:0/0	A9:0/0	B1:0/0	B10:0/0	B11:0/0	B2:0/0	B3:0/0	B4:0/0	B5:0/0	B6:0/0	B8:0/0	B9:0/0
I	2	GA	2	1	1762626	1762627	20	10	10	A10:1/1	A11:1/1	A2:1/1	A3:1/1	A4:1/1	A5:1/1	A6:1/1	A7:1/1	A8:1/1	A9:1/1	B1:1/1	B10:1/1	B11:1/1	B2:1/1	B3:1/1	B4:1/1	B5:1/1	B6:0/1	B8:1/1	B9:1/1
I	1	A	1	1	1763138	1763139	7	4	3	A10:0/0	A11:0/0	A2:0/1	A3:0/0	A4:0/1	A5:0/1	A6:0/0	A7:0/0	A8:0/0	A9:0/1	B1:0/1	B10:0/1	B11:0/0	B2:0/0	B3:0/0	B4:0/0	B5:0/1	B6:0/0	B8:0/0	B9:0/0
I	1	A	1	1	1763357	1763358	20	10	10	A10:0/1	A11:0/1	A2:0/1	A3:0/1	A4:0/1	A5:0/1	A6:0/1	A7:1/1	A8:0/1	A9:1/1	B1:0/1	B10:0/1	B11:0/1	B2:0/1	B3:1/1	B4:0/1	B5:0/1	B6:0/1	B8:0/1	B9:0/1
I	1	A	1	1	1763365	1763366	6	1	5	A10:0/1	A11:0/0	A2:0/0	A3:0/0	A4:0/0	A5:0/0	A6:0/0	A7:0/0	A8:0/0	A9:0/0	B1:0/0	B10:0/1	B11:0/0	B2:0/1	B3:0/0	B4:0/1	B5:0/0	B6:0/1	B8:0/1	B9:0/0
I	1	C	1	1	1765564	1765565	4	3	1	A10:1/1	A11:0/0	A2:0/0	A3:0/0	A4:0/0	A5:0/0	A6:1/1	A7:0/0	A8:1/1	A9:0/0	B1:0/0	B10:0/0	B11:0/0	B2:0/0	B3:0/0	B4:0/0	B5:0/0	B6:0/0	B8:0/0	B9:1/1
I	1	G	1	1	1765999	1766000	20	10	10	A10:1/1	A11:0/1	A2:0/1	A3:0/1	A4:0/1	A5:0/1	A6:1/1	A7:0/1	A8:0/1	A9:0/1	B1:0/1	B10:0/1	B11:0/1	B2:0/1	B3:0/1	B4:1/1	B5:1/1	B6:0/1	B8:0/1	B9:0/1
I	28	CTTCCTTCTCTCTTTCCTGTCTTCCTTC	28	1	1767151	1767152	5	2	3	A10:0/0	A11:0/0	A2:0/1	A3:0/0	A4:0/0	A5:0/0	A6:0/0	A7:0/1	A8:0/0	A9:0/0	B1:0/0	B10:0/1	B11:0/0	B2:0/0	B3:0/0	B4:0/0	B5:0/1	B6:0/0	B8:0/1	B9:0/0
I	3	GAG	3	1	1769381	1769382	20	10	10	A10:1/1	A11:1/1	A2:1/1	A3:1/1	A4:1/1	A5:1/1	A6:1/1	A7:1/1	A8:1/1	A9:1/1	B1:1/1	B10:1/1	B11:1/1	B2:1/1	B3:1/1	B4:1/1	B5:1/1	B6:1/1	B8:1/1	B9:1/1
I	1	C	1	1	1770049	1770050	14	5	9	A10:1/1	A11:1/1	A2:0/0	A3:0/0	A4:1/1	A5:0/0	A6:0/0	A7:1/1	A8:0/1	A9:0/0	B1:1/1	B10:1/1	B11:0/1	B2:1/1	B3:1/1	B4:1/1	B5:0/0	B6:0/1	B8:1/1	B9:0/1
I	3	AGA	3	1	1771872	1771873	20	10	10	A10:1/1	A11:1/1	A2:1/1	A3:1/1	A4:1/1	A5:1/1	A6:1/1	A7:1/1	A8:1/1	A9:1/1	B1:1/1	B10:1/1	B11:1/1	B2:1/1	B3:1/1	B4:1/1	B5:1/1	B6:0/1	B8:1/1	B9:1/1
I	8	CAGGTGGC	8	1	1773632	1773633	5	1	4	A10:0/0	A11:0/0	A2:0/0	A3:0/0	A4:0/0	A5:0/0	A6:1/1	A7:0/0	A8:0/0	A9:0/0	B1:0/0	B10:0/0	B11:0/0	B2:0/0	B3:0/0	B4:0/0	B5:1/1	B6:0/1	B8:1/1	B9:1/1
I	1	A	1	1	1773968	1773969	20	10	10	A10:0/1	A11:1/1	A2:1/1	A3:0/1	A4:0/1	A5:0/1	A6:1/1	A7:1/1	A8:0/1	A9:0/1	B1:1/1	B10:0/1	B11:1/1	B2:0/1	B3:0/1	B4:1/1	B5:1/1	B6:0/1	B8:0/1	B9:1/1
I	1	A	1	1	1775288	1775289	8	5	3	A10:0/1	A11:0/0	A2:0/0	A3:0/0	A4:0/1	A5:0/0	A6:1/1	A7:0/1	A8:0/0	A9:0/1	B1:0/1	B10:0/0	B11:0/1	B2:0/0	B3:0/0	B4:0/0	B5:0/0	B6:0/1	B8:0/0	B9:0/0
I	2	AA	2	1	1775288	1775289	4	4	0	A10:0/1	A11:0/0	A2:0/0	A3:1/1	A4:0/0	A5:0/0	A6:0/1	A7:1/1	A8:0/0	A9:0/0	B1:0/0	B10:0/0	B11:0/0	B2:0/0	B3:0/0	B4:0/0	B5:0/0	B6:0/0	B8:0/0	B9:0/0
I	3	AAA	3	1	1775288	1775289	2	1	1	A10:0/1	A11:0/0	A2:0/0	A3:0/0	A4:0/0	A5:0/0	A6:0/0	A7:0/0	A8:0/0	A9:0/0	B1:0/0	B10:0/0	B11:0/0	B2:0/0	B3:0/0	B4:0/0	B5:0/1	B6:0/0	B8:0/0	B9:0/0
I	1	G	1	1	1777732	1777733	20	10	10	A10:0/1	A11:0/1	A2:1/1	A3:0/1	A4:0/1	A5:0/1	A6:0/1	A7:0/1	A8:0/1	A9:1/1	B1:0/1	B10:1/1	B11:0/1	B2:1/1	B3:1/1	B4:0/1	B5:0/1	B6:0/1	B8:0/1	B9:1/1
I	1	A	1	1	1778751	1778752	12	7	5	A10:1/1	A11:0/1	A2:1/1	A3:0/1	A4:0/1	A5:0/0	A6:0/0	A7:1/1	A8:0/0	A9:0/1	B1:0/0	B10:0/0	B11:0/0	B2:0/0	B3:1/1	B4:0/1	B5:0/0	B6:0/1	B8:0/1	B9:0/1
I	2	AA	2	1	1778751	1778752	15	7	8	A10:1/1	A11:0/0	A2:0/1	A3:0/0	A4:0/1	A5:0/0	A6:0/1	A7:1/1	A8:1/1	A9:0/1	B1:1/1	B10:0/1	B11:1/1	B2:0/0	B3:1/1	B4:0/1	B5:1/1	B6:0/1	B8:0/1	B9:0/0
I	3	AAA	3	1	1778751	1778752	6	4	2	A10:0/0	A11:0/0	A2:0/1	A3:0/0	A4:1/1	A5:0/0	A6:0/0	A7:0/0	A8:0/1	A9:0/1	B1:0/0	B10:0/0	B11:0/0	B2:0/0	B3:1/1	B4:0/0	B5:1/1	B6:0/0	B8:0/0	B9:0/0
I	4	TGTG	4	1	1782480	1782481	20	10	10	A10:1/1	A11:1/1	A2:0/1	A3:1/1	A4:1/1	A5:1/1	A6:1/1	A7:1/1	A8:1/1	A9:1/1	B1:1/1	B10:1/1	B11:1/1	B2:1/1	B3:1/1	B4:1/1	B5:1/1	B6:1/1	B8:1/1	B9:1/1
I	55	GGGAGGAGCTGCAGAAGGCAGGGGGCATGGAGGAGAGAAGCAGAGAGAGAAGACG	55	1	1783074	1783075	2	1	1	A10:0/0	A11:0/0	A2:0/0	A3:0/0	A4:0/0	A5:0/0	A6:0/0	A7:0/0	A8:0/1	A9:0/0	B1:0/0	B10:0/0	B11:0/0	B2:0/1	B3:0/0	B4:0/0	B5:0/0	B6:0/0	B8:0/0	B9:0/0
I	9	ATGTGTGTC	9	1	1783302	1783303	6	2	4	A10:0/0	A11:0/0	A2:1/1	A3:0/0	A4:0/0	A5:0/0	A6:0/0	A7:0/0	A8:0/0	A9:1/1	B1:0/0	B10:0/0	B11:0/0	B2:1/1	B3:1/1	B4:0/0	B5:0/0	B6:0/0	B8:1/1	B9:1/1
I	11	ATGTGTGTCGT	11	1	1783302	1783303	8	4	4	A10:0/0	A11:0/0	A2:0/0	A3:0/0	A4:0/0	A5:1/1	A6:1/1	A7:1/1	A8:0/1	A9:0/0	B1:1/1	B10:0/0	B11:1/1	B2:0/0	B3:0/0	B4:0/0	B5:0/0	B6:0/0	B8:1/1	B9:1/1
I	10	TGTGTGCGTA	10	1	1783319	1783320	3	2	1	A10:0/0	A11:1/1	A2:0/0	A3:0/0	A4:0/0	A5:0/0	A6:0/0	A7:0/0	A8:1/1	A9:0/0	B1:0/0	B10:0/0	B11:0/0	B2:0/0	B3:0/0	B4:0/0	B5:0/0	B6:0/0	B8:0/0	B9:1/1
I	1	C	1	1	1783896	1783897	20	10	10	A10:1/1	A11:1/1	A2:1/1	A3:1/1	A4:1/1	A5:1/1	A6:1/1	A7:1/1	A8:1/1	A9:1/1	B1:1/1	B10:0/1	B11:1/1	B2:1/1	B3:1/1	B4:1/1	B5:0/1	B6:0/1	B8:1/1	B9:1/1
I	64	AGCCTCAGCCTGTTTATGTCTGACAGAGTCCTGATGCCTGACTGGTGGATAGCAGCTAGCCTGT	64	1	1785313	1785314	2	1	1	A10:0/0	A11:0/0	A2:0/0	A3:0/0	A4:0/0	A5:0/0	A6:0/0	A7:0/0	A8:0/0	A9:0/1	B1:0/0	B10:0/0	B11:0/0	B2:0/0	B3:0/0	B4:0/0	B5:0/1	B6:0/0	B8:0/0	B9:0/0
I	1	G	1	1	1785534	1785535	12	7	5	A10:0/0	A11:0/0	A2:1/1	A3:0/1	A4:0/0	A5:0/1	A6:1/1	A7:0/1	A8:1/1	A9:1/1	B1:0/0	B10:0/0	B11:1/1	B2:1/1	B3:0/0	B4:1/1	B5:0/1	B6:0/0	B8:0/0	B9:1/1
I	2	GG	2	1	1785534	1785535	4	2	2	A10:1/1	A11:0/0	A2:0/0	A3:0/0	A4:0/0	A5:0/0	A6:0/0	A7:0/1	A8:0/0	A9:0/0	B1:1/1	B10:0/0	B11:0/0	B2:0/0	B3:0/0	B4:0/0	B5:0/0	B6:0/0	B8:1/1	B9:0/0
I	3	GGG	3	1	1785534	1785535	16	7	9	A10:1/1	A11:1/1	A2:0/1	A3:0/0	A4:1/1	A5:0/1	A6:0/0	A7:0/1	A8:0/0	A9:0/1	B1:1/1	B10:1/1	B11:0/0	B2:0/1	B3:1/1	B4:0/1	B5:0/1	B6:0/1	B8:1/1	B9:1/1
I	4	GGGG	4	1	1785534	1785535	1	0	1	A10:0/0	A11:0/0	A2:0/0	A3:0/0	A4:0/0	A5:0/0	A6:0/0	A7:0/0	A8:0/0	A9:0/0	B1:0/0	B10:0/0	B11:1/1	B2:0/0	B3:0/0	B4:0/0	B5:0/0	B6:0/0	B8:0/0	B9:0/0
I	1	T	1	1	1787344	1787345	4	2	2	A10:0/0	A11:0/0	A2:0/1	A3:0/0	A4:0/1	A5:0/0	A6:0/0	A7:0/0	A8:0/0	A9:0/0	B1:0/1	B10:0/0	B11:0/0	B2:0/0	B3:0/0	B4:0/0	B5:0/1	B6:0/0	B8:0/0	B9:0/0
I	2	TT	2	1	1787344	1787345	11	6	5	A10:0/1	A11:0/1	A2:0/0	A3:0/1	A4:0/0	A5:0/1	A6:0/0	A7:0/1	A8:0/1	A9:0/0	B1:0/1	B10:0/0	B11:1/1	B2:0/1	B3:0/1	B4:0/0	B5:0/0	B6:0/0	B8:0/0	B9:0/1
I	1	A	1	1	1787354	1787355	2	2	0	A10:0/0	A11:0/0	A2:0/1	A3:0/0	A4:0/0	A5:0/0	A6:0/1	A7:0/0	A8:0/0	A9:0/0	B1:0/0	B10:0/0	B11:0/0	B2:0/0	B3:0/0	B4:0/0	B5:0/0	B6:0/0	B8:0/0	B9:0/0
I	2	TA	2	1	1787354	1787355	20	10	10	A10:1/1	A11:0/1	A2:0/1	A3:1/1	A4:1/1	A5:0/1	A6:0/1	A7:1/1	A8:0/1	A9:1/1	B1:0/1	B10:1/1	B11:0/1	B2:0/1	B3:1/1	B4:0/1	B5:1/1	B6:1/1	B8:0/1	B9:0/1
I	48	CAGCCCTGTCCCCACCTTGGCTCCACTGTCCCCTGGTTTGCTCTCCTG	48	1	1790074	1790075	3	1	2	A10:0/0	A11:0/0	A2:0/0	A3:0/0	A4:0/0	A5:0/0	A6:0/0	A7:0/1	A8:0/0	A9:0/0	B1:0/0	B10:0/0	B11:0/0	B2:0/0	B3:0/0	B4:0/1	B5:0/0	B6:0/0	B8:0/1	B9:0/0
I	22	CCCAGGGAAACAGGGCCAGACC	22	1	1795595	1795596	4	1	3	A10:0/0	A11:1/1	A2:0/0	A3:0/0	A4:0/0	A5:0/0	A6:0/0	A7:0/0	A8:0/0	A9:0/0	B1:0/0	B10:1/1	B11:0/0	B2:0/1	B3:0/0	B4:0/0	B5:0/0	B6:0/0	B8:0/1	B9:0/0
I	22	AACAGGGCCAGACCCCCAGGGT	22	1	1795603	1795604	9	3	6	A10:0/1	A11:0/0	A2:0/0	A3:0/0	A4:0/1	A5:0/1	A6:0/0	A7:0/0	A8:0/0	A9:0/0	B1:0/0	B10:1/1	B11:0/0	B2:0/0	B3:0/1	B4:1/1	B5:1/1	B6:0/1	B8:0/0	B9:1/1
I	22	AACAGGGCCAGACCCCCAGGGT	22	1	1795614	1795615	3	1	2	A10:0/0	A11:0/0	A2:0/0	A3:0/0	A4:0/0	A5:0/1	A6:0/0	A7:0/0	A8:0/0	A9:0/0	B1:0/0	B10:1/1	B11:1/1	B2:0/0	B3:0/0	B4:0/0	B5:0/0	B6:0/0	B8:0/0	B9:0/0
I	1	G	1	1	1797106	1797107	20	10	10	A10:1/1	A11:1/1	A2:0/1	A3:0/1	A4:1/1	A5:1/1	A6:0/1	A7:1/1	A8:1/1	A9:1/1	B1:1/1	B10:1/1	B11:0/1	B2:1/1	B3:1/1	B4:1/1	B5:0/1	B6:0/1	B8:1/1	B9:0/1
I	2	AT	2	1	1799691	1799692	6	2	4	A10:1/1	A11:0/0	A2:0/0	A3:0/0	A4:0/0	A5:0/0	A6:0/0	A7:0/0	A8:0/1	A9:0/0	B1:0/1	B10:0/0	B11:0/0	B2:0/0	B3:0/1	B4:0/0	B5:0/0	B6:0/1	B8:1/1	B9:0/0
I	1	T	1	1	1799726	1799727	1	0	1	A10:0/0	A11:0/0	A2:0/0	A3:0/0	A4:0/0	A5:0/0	A6:0/0	A7:0/0	A8:0/0	A9:0/0	B1:0/0	B10:0/0	B11:0/0	B2:0/0	B3:0/0	B4:0/0	B5:0/0	B6:0/1	B8:0/0	B9:0/0
I	53	TTTGAATATGCTATCTAGGTTGGCCATAACTTTACTTCCAATGAGTAAGCGTC	53	1	1800620	1800621	5	4	1	A10:0/1	A11:0/0	A2:0/1	A3:0/0	A4:0/1	A5:0/1	A6:0/0	A7:0/0	A8:0/0	A9:0/0	B1:0/0	B10:0/0	B11:0/1	B2:0/0	B3:0/0	B4:0/0	B5:0/0	B6:0/0	B8:0/0	B9:0/0
I	1	A	1	1	1804571	1804572	10	4	6	A10:0/0	A11:0/0	A2:0/0	A3:1/1	A4:0/0	A5:1/1	A6:0/1	A7:1/1	A8:0/0	A9:0/0	B1:0/1	B10:0/1	B11:0/1	B2:0/0	B3:1/1	B4:1/1	B5:1/1	B6:0/0	B8:0/0	B9:0/0
I	1	T	1	1	1804654	1804655	5	1	4	A10:0/0	A11:0/0	A2:0/0	A3:0/0	A4:0/0	A5:0/0	A6:0/0	A7:0/0	A8:0/0	A9:1/1	B1:0/0	B10:1/1	B11:0/0	B2:0/1	B3:0/0	B4:0/0	B5:0/0	B6:0/1	B8:0/0	B9:1/1
I	1	A	1	1	1805653	1805654	20	10	10	A10:1/1	A11:0/1	A2:0/1	A3:0/1	A4:0/1	A5:0/1	A6:0/1	A7:0/1	A8:1/1	A9:0/1	B1:0/1	B10:0/1	B11:0/1	B2:0/1	B3:0/1	B4:0/1	B5:1/1	B6:0/1	B8:1/1	B9:0/1
I	3	AAA	3	1	1807126	1807127	19	10	9	A10:1/1	A11:1/1	A2:1/1	A3:1/1	A4:1/1	A5:1/1	A6:1/1	A7:1/1	A8:1/1	A9:0/1	B1:1/1	B10:1/1	B11:1/1	B2:0/0	B3:1/1	B4:1/1	B5:1/1	B6:0/1	B8:1/1	B9:0/1
I	4	AAAA	4	1	1807126	1807127	3	2	1	A10:0/0	A11:1/1	A2:0/0	A3:0/0	A4:0/0	A5:0/0	A6:0/0	A7:0/0	A8:1/1	A9:0/0	B1:0/0	B10:0/0	B11:0/0	B2:0/0	B3:0/0	B4:0/0	B5:0/0	B6:0/0	B8:0/0	B9:0/1
I	3	AAG	3	1	1808460	1808461	20	10	10	A10:1/1	A11:1/1	A2:1/1	A3:1/1	A4:1/1	A5:1/1	A6:1/1	A7:1/1	A8:1/1	A9:1/1	B1:1/1	B10:1/1	B11:1/1	B2:1/1	B3:1/1	B4:1/1	B5:1/1	B6:1/1	B8:1/1	B9:1/1
I	3	AGT	3	1	1808461	1808462	7	1	6	A10:0/0	A11:0/0	A2:0/0	A3:0/0	A4:0/0	A5:0/0	A6:0/0	A7:0/0	A8:0/0	A9:1/1	B1:1/1	B10:1/1	B11:0/0	B2:1/1	B3:1/1	B4:0/0	B5:0/0	B6:1/1	B8:0/0	B9:1/1
I	3	GTT	3	1	1808462	1808463	3	3	0	A10:1/1	A11:0/0	A2:0/0	A3:0/1	A4:0/0	A5:0/0	A6:0/0	A7:0/0	A8:0/0	A9:0/1	B1:0/0	B10:0/0	B11:0/0	B2:0/0	B3:0/0	B4:0/0	B5:0/0	B6:0/0	B8:0/0	B9:0/0
I	3	TTT	3	1	1808466	1808467	2	0	2	A10:0/0	A11:0/0	A2:0/0	A3:0/0	A4:0/0	A5:0/0	A6:0/0	A7:0/0	A8:0/0	A9:0/0	B1:0/0	B10:0/1	B11:0/0	B2:0/0	B3:0/0	B4:0/0	B5:0/0	B6:0/1	B8:0/0	B9:0/0
I	1	T	1	1	1808770	1808771	1	1	0	A10:0/0	A11:0/0	A2:0/0	A3:0/0	A4:0/0	A5:0/0	A6:0/0	A7:1/1	A8:0/0	A9:0/0	B1:0/0	B10:0/0	B11:0/0	B2:0/0	B3:0/0	B4:0/0	B5:0/0	B6:0/0	B8:0/0	B9:0/0
I	1	G	1	1	1814558	1814559	19	10	9	A10:0/1	A11:0/1	A2:1/1	A3:1/1	A4:0/1	A5:1/1	A6:1/1	A7:0/1	A8:1/1	A9:0/1	B1:0/1	B10:0/1	B11:0/1	B2:0/1	B3:0/1	B4:0/1	B5:1/1	B6:0/0	B8:0/1	B9:0/1
I	1	A	1	1	1814830	1814831	5	3	2	A10:0/0	A11:0/0	A2:0/0	A3:0/0	A4:0/1	A5:0/1	A6:0/0	A7:0/0	A8:0/0	A9:0/1	B1:0/0	B10:0/0	B11:0/1	B2:0/0	B3:0/0	B4:0/1	B5:0/0	B6:0/0	B8:0/0	B9:0/0
I	3	TAA	3	1	1814830	1814831	4	1	3	A10:0/0	A11:0/0	A2:0/0	A3:0/0	A4:0/0	A5:0/1	A6:0/0	A7:0/0	A8:0/0	A9:0/0	B1:0/0	B10:0/0	B11:0/0	B2:0/0	B3:0/1	B4:0/0	B5:0/1	B6:0/1	B8:0/0	B9:0/0
I	2	AT	2	1	1815055	1815056	5	0	5	A10:0/0	A11:0/0	A2:0/0	A3:0/0	A4:0/0	A5:0/0	A6:0/0	A7:0/0	A8:0/0	A9:0/0	B1:0/0	B10:0/1	B11:0/0	B2:1/1	B3:0/1	B4:0/1	B5:0/0	B6:0/1	B8:0/0	B9:0/0
I	4	ATAT	4	1	1815055	1815056	7	0	7	A10:0/0	A11:0/0	A2:0/0	A3:0/0	A4:0/0	A5:0/0	A6:0/0	A7:0/0	A8:0/0	A9:0/0	B1:0/1	B10:0/1	B11:0/0	B2:0/1	B3:0/1	B4:0/1	B5:0/0	B6:0/1	B8:0/0	B9:1/1
I	1	A	1	1	1815137	1815138	5	3	2	A10:1/1	A11:0/0	A2:1/1	A3:1/1	A4:0/0	A5:0/0	A6:0/0	A7:0/0	A8:0/0	A9:0/0	B1:0/0	B10:0/0	B11:0/0	B2:0/0	B3:0/0	B4:0/0	B5:0/0	B6:0/1	B8:1/1	B9:0/0
I	7	GGCCCTG	7	1	1815606	1815607	19	10	9	A10:1/1	A11:1/1	A2:1/1	A3:1/1	A4:1/1	A5:1/1	A6:1/1	A7:1/1	A8:1/1	A9:1/1	B1:0/1	B10:0/1	B11:1/1	B2:0/1	B3:0/0	B4:1/1	B5:1/1	B6:0/1	B8:1/1	B9:0/1
I	5	CCATA	5	1	1816575	1816576	2	2	0	A10:0/0	A11:0/0	A2:0/0	A3:0/0	A4:0/0	A5:0/1	A6:0/0	A7:0/0	A8:0/0	A9:1/1	B1:0/0	B10:0/0	B11:0/0	B2:0/0	B3:0/0	B4:0/0	B5:0/0	B6:0/0	B8:0/0	B9:0/0
I	1	G	1	1	1818394	1818395	18	10	8	A10:1/1	A11:1/1	A2:1/1	A3:1/1	A4:0/1	A5:1/1	A6:1/1	A7:1/1	A8:1/1	A9:1/1	B1:1/1	B10:0/0	B11:0/0	B2:0/1	B3:0/1	B4:1/1	B5:1/1	B6:1/1	B8:1/1	B9:0/1
I	3	CTG	3	1	1819429	1819430	15	8	7	A10:1/1	A11:0/0	A2:1/1	A3:1/1	A4:1/1	A5:1/1	A6:0/0	A7:1/1	A8:1/1	A9:1/1	B1:0/0	B10:0/1	B11:1/1	B2:0/1	B3:0/0	B4:0/1	B5:1/1	B6:0/0	B8:1/1	B9:1/1
I	1	C	1	1	1820694	1820695	3	1	2	A10:0/0	A11:1/1	A2:0/0	A3:0/0	A4:0/0	A5:0/0	A6:0/0	A7:0/0	A8:0/0	A9:0/0	B1:0/0	B10:0/1	B11:0/0	B2:0/0	B3:0/0	B4:0/0	B5:0/0	B6:0/0	B8:0/1	B9:0/0
I	2	CC	2	1	1820694	1820695	11	5	6	A10:0/0	A11:0/0	A2:0/0	A3:0/1	A4:1/1	A5:0/0	A6:1/1	A7:1/1	A8:0/0	A9:1/1	B1:0/1	B10:0/0	B11:0/1	B2:0/0	B3:0/0	B4:0/1	B5:1/1	B6:0/1	B8:0/0	B9:0/1
I	3	CCC	3	1	1820694	1820695	2	0	2	A10:0/0	A11:0/0	A2:0/0	A3:0/0	A4:0/0	A5:0/0	A6:0/0	A7:0/0	A8:0/0	A9:0/0	B1:0/0	B10:0/0	B11:0/1	B2:0/0	B3:0/0	B4:0/0	B5:0/0	B6:0/0	B8:0/1	B9:0/0
I	1	G	1	1	1821506	1821507	3	1	2	A10:0/0	A11:0/0	A2:0/1	A3:0/0	A4:0/0	A5:0/0	A6:0/0	A7:0/0	A8:0/0	A9:0/0	B1:0/0	B10:0/0	B11:1/1	B2:0/0	B3:0/0	B4:1/1	B5:0/0	B6:0/0	B8:0/0	B9:0/0
I	1	T	1	1	1821507	1821508	19	10	9	A10:1/1	A11:1/1	A2:1/1	A3:1/1	A4:1/1	A5:0/1	A6:1/1	A7:1/1	A8:0/1	A9:1/1	B1:0/1	B10:0/1	B11:1/1	B2:1/1	B3:1/1	B4:0/0	B5:1/1	B6:0/1	B8:1/1	B9:1/1
I	3	TTT	3	1	1823131	1823132	6	3	3	A10:0/0	A11:0/0	A2:1/1	A3:0/0	A4:0/0	A5:1/1	A6:1/1	A7:0/0	A8:0/0	A9:0/0	B1:0/0	B10:0/0	B11:0/0	B2:0/0	B3:0/1	B4:0/0	B5:1/1	B6:0/1	B8:0/0	B9:0/0
I	4	TTTT	4	1	1823131	1823132	9	5	4	A10:1/1	A11:0/0	A2:0/0	A3:1/1	A4:0/0	A5:1/1	A6:0/0	A7:1/1	A8:0/0	A9:1/1	B1:0/1	B10:0/0	B11:1/1	B2:0/0	B3:0/0	B4:0/1	B5:0/0	B6:0/0	B8:1/1	B9:0/0
I	5	TTTTT	5	1	1823131	1823132	13	6	7	A10:0/0	A11:1/1	A2:1/1	A3:1/1	A4:1/1	A5:0/0	A6:0/0	A7:1/1	A8:1/1	A9:0/0	B1:0/1	B10:0/1	B11:1/1	B2:1/1	B3:0/0	B4:0/0	B5:1/1	B6:0/0	B8:1/1	B9:1/1
I	6	TTTTTT	6	1	1823131	1823132	5	4	1	A10:1/1	A11:0/1	A2:0/1	A3:0/0	A4:0/0	A5:0/0	A6:0/0	A7:0/0	A8:1/1	A9:0/0	B1:0/0	B10:0/0	B11:1/1	B2:0/0	B3:0/0	B4:0/0	B5:0/0	B6:0/0	B8:0/0	B9:0/0
I	2	AA	2	1	1823476	1823477	4	0	4	A10:0/0	A11:0/0	A2:0/0	A3:0/0	A4:0/0	A5:0/0	A6:0/0	A7:0/0	A8:0/0	A9:0/0	B1:0/0	B10:0/0	B11:0/0	B2:1/1	B3:1/1	B4:0/1	B5:0/0	B6:0/0	B8:0/0	B9:1/1
I	3	AAA	3	1	1823476	1823477	4	0	4	A10:0/0	A11:0/0	A2:0/0	A3:0/0	A4:0/0	A5:0/0	A6:0/0	A7:0/0	A8:0/0	A9:0/0	B1:1/1	B10:1/1	B11:0/0	B2:0/1	B3:1/1	B4:0/0	B5:0/0	B6:0/0	B8:0/0	B9:0/0
I	3	AAC	3	1	1823478	1823479	4	2	2	A10:1/1	A11:1/1	A2:0/0	A3:0/0	A4:0/0	A5:0/0	A6:0/0	A7:0/0	A8:0/0	A9:0/0	B1:0/0	B10:1/1	B11:0/0	B2:0/0	B3:0/0	B4:0/0	B5:0/0	B6:0/0	B8:1/1	B9:0/0
I	2	CC	2	1	1823485	1823486	2	1	1	A10:0/0	A11:0/0	A2:0/0	A3:0/0	A4:0/0	A5:0/0	A6:0/1	A7:0/0	A8:0/0	A9:0/0	B1:0/0	B10:0/0	B11:0/0	B2:0/0	B3:0/0	B4:0/0	B5:0/0	B6:0/0	B8:1/1	B9:0/0
I	3	AAC	3	1	1823485	1823486	12	6	6	A10:0/0	A11:0/1	A2:1/1	A3:0/0	A4:0/0	A5:1/1	A6:1/1	A7:1/1	A8:0/0	A9:1/1	B1:0/0	B10:0/0	B11:1/1	B2:0/0	B3:0/1	B4:1/1	B5:1/1	B6:1/1	B8:0/0	B9:1/1
I	4	AAAC	4	1	1823485	1823486	12	8	4	A10:0/1	A11:0/1	A2:1/1	A3:1/1	A4:1/1	A5:0/0	A6:0/0	A7:1/1	A8:1/1	A9:1/1	B1:1/1	B10:0/0	B11:0/0	B2:1/1	B3:0/0	B4:0/0	B5:1/1	B6:0/0	B8:0/0	B9:1/1
I	3	GAC	3	1	1828989	1828990	7	0	7	A10:0/0	A11:0/0	A2:0/0	A3:0/0	A4:0/0	A5:0/0	A6:0/0	A7:0/0	A8:0/0	A9:0/0	B1:1/1	B10:1/1	B11:0/0	B2:1/1	B3:1/1	B4:1/1	B5:0/0	B6:1/1	B8:0/0	B9:1/1
I	2	TC	2	1	1828990	1828991	20	10	10	A10:1/1	A11:1/1	A2:1/1	A3:1/1	A4:1/1	A5:1/1	A6:1/1	A7:1/1	A8:1/1	A9:1/1	B1:1/1	B10:0/1	B11:1/1	B2:1/1	B3:1/1	B4:1/1	B5:1/1	B6:1/1	B8:1/1	B9:1/1
I	5	GGCTT	5	1	1832846	1832847	10	6	4	A10:0/0	A11:0/0	A2:1/1	A3:1/1	A4:1/1	A5:1/1	A6:0/0	A7:0/0	A8:1/1	A9:1/1	B1:0/0	B10:0/0	B11:1/1	B2:0/1	B3:0/0	B4:0/0	B5:1/1	B6:0/1	B8:0/0	B9:0/0
I	6	CTTGGG	6	1	1833039	1833040	6	0	6	A10:0/0	A11:0/0	A2:0/0	A3:0/0	A4:0/0	A5:0/0	A6:0/0	A7:0/0	A8:0/0	A9:0/0	B1:1/1	B10:0/1	B11:0/0	B2:0/1	B3:1/1	B4:0/0	B5:0/0	B6:1/1	B8:0/0	B9:0/1
I	1	A	1	1	1833666	1833667	20	10	10	A10:1/1	A11:0/1	A2:0/1	A3:1/1	A4:1/1	A5:1/1	A6:1/1	A7:1/1	A8:1/1	A9:0/1	B1:0/1	B10:0/1	B11:1/1	B2:0/1	B3:0/1	B4:0/1	B5:1/1	B6:0/1	B8:1/1	B9:0/1
I	1	G	1	1	1834486	1834487	18	10	8	A10:1/1	A11:1/1	A2:1/1	A3:0/1	A4:1/1	A5:1/1	A6:1/1	A7:0/1	A8:0/1	A9:1/1	B1:0/0	B10:0/1	B11:1/1	B2:0/0	B3:0/1	B4:1/1	B5:1/1	B6:0/1	B8:1/1	B9:0/1
I	1	G	1	1	1836597	1836598	6	3	3	A10:0/1	A11:0/0	A2:0/0	A3:0/0	A4:0/0	A5:0/1	A6:0/0	A7:0/0	A8:0/1	A9:0/0	B1:0/1	B10:0/0	B11:0/1	B2:0/0	B3:0/0	B4:0/1	B5:0/0	B6:0/0	B8:0/0	B9:0/0
I	1	A	1	1	1836637	1836638	5	1	4	A10:0/1	A11:0/0	A2:0/0	A3:0/0	A4:0/0	A5:0/0	A6:0/0	A7:0/0	A8:0/0	A9:0/0	B1:0/0	B10:0/1	B11:0/0	B2:0/0	B3:0/1	B4:0/0	B5:0/0	B6:0/0	B8:0/1	B9:0/1
I	1	A	1	1	1836642	1836643	3	0	3	A10:0/0	A11:0/0	A2:0/0	A3:0/0	A4:0/0	A5:0/0	A6:0/0	A7:0/0	A8:0/0	A9:0/0	B1:0/0	B10:0/0	B11:0/0	B2:0/1	B3:0/0	B4:0/1	B5:0/0	B6:0/0	B8:0/1	B9:0/0
I	1	T	1	1	1836646	1836647	4	1	3	A10:0/0	A11:0/0	A2:0/0	A3:0/0	A4:0/0	A5:0/0	A6:0/0	A7:0/1	A8:0/0	A9:0/0	B1:0/0	B10:0/1	B11:0/0	B2:0/0	B3:0/0	B4:0/0	B5:0/1	B6:0/0	B8:0/1	B9:0/0
I	1	T	1	1	1836673	1836674	3	1	2	A10:0/0	A11:0/1	A2:0/0	A3:0/0	A4:0/0	A5:0/0	A6:0/0	A7:0/0	A8:0/0	A9:0/0	B1:0/1	B10:0/1	B11:0/0	B2:0/0	B3:0/0	B4:0/0	B5:0/0	B6:0/0	B8:0/0	B9:0/0
I	2	TT	2	1	1836765	1836766	4	2	2	A10:0/0	A11:0/0	A2:0/0	A3:0/0	A4:0/1	A5:0/1	A6:0/0	A7:0/0	A8:0/0	A9:0/0	B1:0/1	B10:0/0	B11:0/0	B2:0/0	B3:0/0	B4:0/0	B5:0/1	B6:0/0	B8:0/0	B9:0/0
I	1	A	1	1	1837801	1837802	8	3	5	A10:0/1	A11:0/1	A2:0/0	A3:0/1	A4:0/0	A5:0/0	A6:0/0	A7:0/0	A8:0/0	A9:0/0	B1:0/1	B10:0/1	B11:0/1	B2:0/0	B3:0/0	B4:0/0	B5:0/1	B6:0/0	B8:0/1	B9:0/0
I	2	AA	2	1	1837801	1837802	3	2	1	A10:0/1	A11:0/1	A2:0/0	A3:0/0	A4:0/0	A5:0/0	A6:0/0	A7:0/0	A8:0/0	A9:0/0	B1:0/0	B10:0/0	B11:0/1	B2:0/0	B3:0/0	B4:0/0	B5:0/0	B6:0/0	B8:0/0	B9:0/0
I	1	A	1	1	1841578	1841579	14	7	7	A10:1/1	A11:1/1	A2:0/1	A3:1/1	A4:0/0	A5:0/1	A6:1/1	A7:0/0	A8:0/0	A9:0/1	B1:0/1	B10:0/1	B11:1/1	B2:0/0	B3:1/1	B4:0/0	B5:1/1	B6:0/0	B8:1/1	B9:0/1
I	2	AA	2	1	1841578	1841579	16	10	6	A10:0/1	A11:1/1	A2:1/1	A3:0/1	A4:1/1	A5:0/1	A6:0/1	A7:1/1	A8:1/1	A9:1/1	B1:0/0	B10:0/0	B11:1/1	B2:0/1	B3:0/0	B4:1/1	B5:1/1	B6:0/0	B8:1/1	B9:1/1
I	3	AAA	3	1	1841578	1841579	4	4	0	A10:0/0	A11:0/0	A2:0/1	A3:0/1	A4:0/0	A5:0/0	A6:0/0	A7:0/0	A8:0/1	A9:0/1	B1:0/0	B10:0/0	B11:0/0	B2:0/0	B3:0/0	B4:0/0	B5:0/0	B6:0/0	B8:0/0	B9:0/0
I	1	A	1	1	1843419	1843420	6	2	4	A10:0/0	A11:0/0	A2:1/1	A3:0/0	A4:0/0	A5:0/1	A6:0/0	A7:0/0	A8:0/0	A9:0/0	B1:0/0	B10:0/0	B11:0/0	B2:0/1	B3:0/0	B4:0/1	B5:0/1	B6:0/1	B8:0/0	B9:0/0
I	9	TAAGTCGCG	9	1	1845364	1845365	20	10	10	A10:1/1	A11:1/1	A2:1/1	A3:1/1	A4:1/1	A5:1/1	A6:1/1	A7:1/1	A8:1/1	A9:1/1	B1:1/1	B10:1/1	B11:1/1	B2:1/1	B3:1/1	B4:1/1	B5:1/1	B6:1/1	B8:1/1	B9:1/1
I	2	TA	2	1	1846746	1846747	20	10	10	A10:1/1	A11:0/1	A2:0/1	A3:1/1	A4:1/1	A5:0/1	A6:1/1	A7:1/1	A8:1/1	A9:1/1	B1:0/1	B10:0/1	B11:0/1	B2:0/1	B3:0/1	B4:0/1	B5:1/1	B6:0/1	B8:0/1	B9:0/1
I	2	TG	2	1	1846748	1846749	4	2	2	A10:0/0	A11:0/0	A2:0/1	A3:0/0	A4:0/0	A5:0/1	A6:0/0	A7:0/0	A8:0/0	A9:0/0	B1:0/1	B10:0/0	B11:0/0	B2:0/0	B3:0/0	B4:0/0	B5:0/1	B6:0/0	B8:0/0	B9:0/0
I	6	ATAGAA	6	1	1850228	1850229	5	3	2	A10:0/0	A11:0/0	A2:0/0	A3:0/0	A4:0/0	A5:0/1	A6:0/1	A7:0/0	A8:0/1	A9:0/0	B1:0/0	B10:0/0	B11:0/0	B2:0/0	B3:1/1	B4:0/0	B5:0/1	B6:0/0	B8:0/0	B9:0/0
I	2	CT	2	1	1850763	1850764	15	9	6	A10:1/1	A11:1/1	A2:1/1	A3:1/1	A4:1/1	A5:1/1	A6:1/1	A7:1/1	A8:1/1	A9:0/0	B1:0/1	B10:0/0	B11:0/0	B2:0/0	B3:0/1	B4:0/1	B5:1/1	B6:0/1	B8:0/0	B9:0/1
I	17	CCCAGGGATCTTCCCAA	17	1	1851526	1851527	3	3	0	A10:0/0	A11:0/0	A2:0/0	A3:0/0	A4:0/1	A5:0/0	A6:0/0	A7:0/0	A8:0/1	A9:0/1	B1:0/0	B10:0/0	B11:0/0	B2:0/0	B3:0/0	B4:0/0	B5:0/0	B6:0/0	B8:0/0	B9:0/0
I	1	A	1	1	1852486	1852487	4	1	3	A10:0/0	A11:0/0	A2:0/0	A3:0/0	A4:0/0	A5:1/1	A6:0/0	A7:0/0	A8:0/0	A9:0/0	B1:1/1	B10:0/0	B11:0/0	B2:0/1	B3:0/0	B4:0/0	B5:0/0	B6:0/0	B8:0/1	B9:0/0
I	1	A	1	1	1853272	1853273	17	9	8	A10:1/1	A11:1/1	A2:1/1	A3:0/1	A4:1/1	A5:0/1	A6:0/0	A7:1/1	A8:1/1	A9:0/1	B1:0/1	B10:0/1	B11:0/1	B2:1/1	B3:0/0	B4:0/1	B5:0/1	B6:0/0	B8:0/1	B9:0/1
I	1	A	1	1	1853432	1853433	9	5	4	A10:0/0	A11:1/1	A2:0/1	A3:1/1	A4:0/1	A5:0/0	A6:0/0	A7:0/1	A8:0/0	A9:0/0	B1:0/0	B10:0/0	B11:0/0	B2:0/1	B3:0/1	B4:0/0	B5:0/1	B6:0/0	B8:0/0	B9:0/1
I	2	AA	2	1	1853432	1853433	6	2	4	A10:0/0	A11:1/1	A2:0/0	A3:0/1	A4:0/0	A5:0/0	A6:0/0	A7:0/0	A8:0/0	A9:0/0	B1:0/1	B10:1/1	B11:0/1	B2:0/0	B3:0/0	B4:0/0	B5:0/0	B6:0/0	B8:0/1	B9:0/0
I	1	T	1	1	1853984	1853985	7	3	4	A10:0/1	A11:0/1	A2:0/0	A3:0/1	A4:0/0	A5:0/0	A6:0/0	A7:0/0	A8:0/0	A9:0/0	B1:0/1	B10:0/1	B11:1/1	B2:0/0	B3:0/0	B4:0/0	B5:0/0	B6:0/0	B8:0/1	B9:0/0
I	1	A	1	1	1855365	1855366	20	10	10	A10:0/1	A11:0/1	A2:1/1	A3:0/1	A4:0/1	A5:1/1	A6:0/1	A7:0/1	A8:0/1	A9:0/1	B1:0/1	B10:0/1	B11:0/1	B2:1/1	B3:1/1	B4:1/1	B5:1/1	B6:0/1	B8:0/1	B9:0/1
I	1	T	1	1	1856058	1856059	5	1	4	A10:0/0	A11:0/1	A2:0/0	A3:0/0	A4:0/0	A5:0/0	A6:0/0	A7:0/0	A8:0/0	A9:0/0	B1:0/1	B10:0/1	B11:0/1	B2:0/0	B3:0/0	B4:0/0	B5:0/0	B6:0/0	B8:0/1	B9:0/0
I	1	A	1	1	1856549	1856550	20	10	10	A10:1/1	A11:1/1	A2:1/1	A3:1/1	A4:1/1	A5:1/1	A6:1/1	A7:1/1	A8:1/1	A9:1/1	B1:1/1	B10:1/1	B11:1/1	B2:0/1	B3:1/1	B4:1/1	B5:1/1	B6:1/1	B8:1/1	B9:1/1
I	2	AA	2	1	1857039	1857040	4	2	2	A10:0/0	A11:0/0	A2:0/0	A3:0/0	A4:0/0	A5:1/1	A6:0/1	A7:0/0	A8:0/0	A9:0/0	B1:0/0	B10:0/0	B11:0/0	B2:0/0	B3:0/1	B4:0/0	B5:0/0	B6:0/1	B8:0/0	B9:0/0
I	2	TT	2	1	1859331	1859332	10	5	5	A10:1/1	A11:0/1	A2:1/1	A3:1/1	A4:0/0	A5:0/0	A6:1/1	A7:0/0	A8:0/0	A9:0/0	B1:0/1	B10:0/1	B11:0/1	B2:0/0	B3:0/0	B4:0/1	B5:0/0	B6:0/0	B8:0/1	B9:0/0
I	3	TTT	3	1	1859331	1859332	7	4	3	A10:0/0	A11:0/1	A2:0/1	A3:0/0	A4:0/0	A5:0/0	A6:0/1	A7:0/0	A8:0/1	A9:1/1	B1:0/0	B10:0/1	B11:0/0	B2:0/1	B3:0/0	B4:0/1	B5:0/0	B6:0/0	B8:0/0	B9:0/0
I	4	TTTT	4	1	1859331	1859332	8	5	3	A10:0/0	A11:1/1	A2:0/0	A3:1/1	A4:1/1	A5:1/1	A6:0/0	A7:1/1	A8:0/0	A9:0/0	B1:0/0	B10:0/0	B11:0/0	B2:0/1	B3:0/0	B4:0/0	B5:1/1	B6:0/0	B8:0/0	B9:0/1
I	5	TTTTT	5	1	1859331	1859332	3	2	1	A10:0/0	A11:0/0	A2:0/0	A3:0/0	A4:0/0	A5:1/1	A6:0/0	A7:0/1	A8:0/0	A9:0/0	B1:0/0	B10:0/0	B11:0/0	B2:0/0	B3:0/0	B4:0/0	B5:0/0	B6:0/0	B8:0/0	B9:0/1
I	3	AGC	3	1	1859663	1859664	1	0	1	A10:0/0	A11:0/0	A2:0/0	A3:0/0	A4:0/0	A5:0/0	A6:0/0	A7:0/0	A8:0/0	A9:0/0	B1:0/0	B10:0/0	B11:0/0	B2:0/1	B3:0/0	B4:0/0	B5:0/0	B6:0/0	B8:0/0	B9:0/0
I	1	T	1	1	1859778	1859779	5	2	3	A10:0/0	A11:0/0	A2:0/0	A3:0/0	A4:0/0	A5:0/1	A6:0/1	A7:0/0	A8:0/0	A9:0/0	B1:0/0	B10:0/0	B11:0/0	B2:0/0	B3:0/1	B4:0/0	B5:0/1	B6:0/1	B8:0/0	B9:0/0
I	1	A	1	1	1859989	1859990	20	10	10	A10:1/1	A11:0/1	A2:1/1	A3:0/1	A4:0/1	A5:1/1	A6:1/1	A7:1/1	A8:0/1	A9:1/1	B1:1/1	B10:1/1	B11:1/1	B2:1/1	B3:0/1	B4:0/1	B5:0/1	B6:0/1	B8:0/1	B9:0/1
I	1	G	1	1	1865082	1865083	18	9	9	A10:0/1	A11:1/1	A2:1/1	A3:1/1	A4:0/1	A5:1/1	A6:1/1	A7:1/1	A8:1/1	A9:0/0	B1:0/1	B10:0/1	B11:0/1	B2:0/1	B3:0/1	B4:0/0	B5:0/1	B6:0/1	B8:0/1	B9:0/1
I	1	C	1	1	1865086	1865087	7	3	4	A10:0/1	A11:0/1	A2:0/0	A3:0/1	A4:0/0	A5:0/0	A6:0/0	A7:0/0	A8:0/0	A9:0/0	B1:0/1	B10:0/1	B11:0/1	B2:0/0	B3:0/0	B4:0/0	B5:0/0	B6:0/0	B8:0/1	B9:0/0
I	1	A	1	1	1866624	1866625	14	8	6	A10:1/1	A11:0/1	A2:0/0	A3:0/1	A4:1/1	A5:0/0	A6:1/1	A7:1/1	A8:1/1	A9:1/1	B1:0/0	B10:0/0	B11:1/1	B2:1/1	B3:1/1	B4:0/0	B5:1/1	B6:0/0	B8:1/1	B9:1/1
I	1	A	1	1	1867054	1867055	3	3	0	A10:0/0	A11:0/0	A2:0/1	A3:0/1	A4:0/0	A5:0/0	A6:0/0	A7:0/1	A8:0/0	A9:0/0	B1:0/0	B10:0/0	B11:0/0	B2:0/0	B3:0/0	B4:0/0	B5:0/0	B6:0/0	B8:0/0	B9:0/0
I	2	AA	2	1	1868158	1868159	3	3	0	A10:0/0	A11:0/0	A2:0/1	A3:1/1	A4:0/0	A5:0/0	A6:0/0	A7:1/1	A8:0/0	A9:0/0	B1:0/0	B10:0/0	B11:0/0	B2:0/0	B3:0/0	B4:0/0	B5:0/0	B6:0/0	B8:0/0	B9:0/0
I	1	A	1	1	1868714	1868715	4	3	1	A10:0/0	A11:0/1	A2:0/1	A3:0/0	A4:0/0	A5:0/0	A6:0/0	A7:0/0	A8:0/0	A9:0/1	B1:0/0	B10:0/0	B11:0/0	B2:0/0	B3:0/0	B4:0/0	B5:0/1	B6:0/0	B8:0/0	B9:0/0
I	2	AC	2	1	1871709	1871710	20	10	10	A10:0/1	A11:0/1	A2:1/1	A3:0/1	A4:0/1	A5:1/1	A6:1/1	A7:1/1	A8:1/1	A9:1/1	B1:0/1	B10:0/1	B11:0/1	B2:0/1	B3:0/1	B4:1/1	B5:1/1	B6:0/1	B8:0/1	B9:0/1
I	1	C	1	1	1873784	1873785	20	10	10	A10:0/1	A11:1/1	A2:0/1	A3:1/1	A4:1/1	A5:0/1	A6:1/1	A7:0/1	A8:0/1	A9:0/1	B1:0/1	B10:0/1	B11:0/1	B2:0/1	B3:0/1	B4:0/1	B5:0/1	B6:0/1	B8:0/1	B9:0/1
I	1	A	1	1	1876645	1876646	9	4	5	A10:0/0	A11:0/1	A2:0/0	A3:0/1	A4:0/0	A5:0/0	A6:0/0	A7:0/1	A8:0/1	A9:0/0	B1:0/1	B10:0/1	B11:0/0	B2:0/0	B3:0/0	B4:0/1	B5:0/1	B6:0/0	B8:0/1	B9:0/0
I	1	A	1	1	1876653	1876654	16	9	7	A10:0/1	A11:0/0	A2:0/1	A3:0/1	A4:0/1	A5:0/1	A6:0/1	A7:0/1	A8:0/1	A9:0/1	B1:0/1	B10:0/1	B11:0/0	B2:0/1	B3:0/0	B4:0/1	B5:0/1	B6:0/1	B8:0/0	B9:0/1
I	1	A	1	1	1876666	1876667	10	4	6	A10:0/1	A11:0/0	A2:0/1	A3:0/1	A4:0/0	A5:0/0	A6:0/0	A7:0/0	A8:0/0	A9:0/1	B1:0/1	B10:0/1	B11:0/1	B2:0/0	B3:0/1	B4:0/1	B5:0/0	B6:0/0	B8:0/1	B9:0/1
I	1	C	1	1	1876809	1876810	4	2	2	A10:0/0	A11:0/1	A2:0/0	A3:0/0	A4:0/0	A5:0/1	A6:0/0	A7:0/0	A8:0/0	A9:0/0	B1:0/0	B10:0/0	B11:0/0	B2:0/0	B3:0/1	B4:0/0	B5:0/1	B6:0/0	B8:0/0	B9:0/0
I	2	AC	2	1	1877028	1877029	6	2	4	A10:0/0	A11:0/0	A2:0/1	A3:0/0	A4:0/0	A5:0/1	A6:0/0	A7:0/0	A8:0/0	A9:0/0	B1:0/0	B10:0/0	B11:0/1	B2:0/0	B3:0/1	B4:0/0	B5:0/1	B6:0/0	B8:0/1	B9:0/0
I	2	TC	2	1	1877309	1877310	3	1	2	A10:0/0	A11:0/0	A2:0/0	A3:0/0	A4:0/0	A5:0/0	A6:0/1	A7:0/0	A8:0/0	A9:0/0	B1:0/0	B10:0/0	B11:0/0	B2:0/0	B3:0/0	B4:0/1	B5:0/0	B6:0/0	B8:0/1	B9:0/0
I	2	CC	2	1	1877310	1877311	5	4	1	A10:0/0	A11:0/0	A2:0/0	A3:0/1	A4:0/1	A5:0/0	A6:0/0	A7:0/1	A8:0/0	A9:0/1	B1:0/0	B10:0/1	B11:0/0	B2:0/0	B3:0/0	B4:0/0	B5:0/0	B6:0/0	B8:0/0	B9:0/0
I	1	C	1	1	1878248	1878249	20	10	10	A10:0/1	A11:0/1	A2:0/1	A3:0/1	A4:0/1	A5:0/1	A6:0/1	A7:1/1	A8:0/1	A9:0/1	B1:0/1	B10:0/1	B11:0/1	B2:0/1	B3:0/1	B4:0/1	B5:1/1	B6:0/1	B8:0/1	B9:0/1
I	4	ATGA	4	1	1879618	1879619	20	10	10	A10:1/1	A11:1/1	A2:1/1	A3:1/1	A4:1/1	A5:1/1	A6:1/1	A7:1/1	A8:1/1	A9:1/1	B1:1/1	B10:0/1	B11:1/1	B2:0/1	B3:1/1	B4:0/1	B5:1/1	B6:0/1	B8:1/1	B9:1/1
I	4	TCTG	4	1	1881184	1881185	3	0	3	A10:0/0	A11:0/0	A2:0/0	A3:0/0	A4:0/0	A5:0/0	A6:0/0	A7:0/0	A8:0/0	A9:0/0	B1:0/0	B10:0/0	B11:0/0	B2:0/0	B3:0/1	B4:0/0	B5:1/1	B6:1/1	B8:0/0	B9:0/0
I	6	TTTTTT	6	1	1882531	1882532	3	2	1	A10:0/0	A11:0/0	A2:0/0	A3:0/0	A4:0/0	A5:0/0	A6:1/1	A7:0/0	A8:1/1	A9:0/0	B1:0/0	B10:0/0	B11:0/0	B2:0/0	B3:0/0	B4:0/0	B5:1/1	B6:0/0	B8:0/0	B9:0/0
I	7	TTCTTTC	7	1	1882532	1882533	8	6	2	A10:0/0	A11:1/1	A2:1/1	A3:0/0	A4:1/1	A5:0/0	A6:1/1	A7:1/1	A8:1/1	A9:0/0	B1:1/1	B10:0/0	B11:0/0	B2:0/0	B3:0/0	B4:0/0	B5:1/1	B6:0/0	B8:0/0	B9:0/0
I	6	TCTTTC	6	1	1882533	1882534	6	2	4	A10:0/0	A11:1/1	A2:0/0	A3:1/1	A4:0/0	A5:0/0	A6:0/0	A7:0/0	A8:0/0	A9:0/0	B1:0/0	B10:0/0	B11:0/0	B2:1/1	B3:0/0	B4:0/0	B5:1/1	B6:1/1	B8:1/1	B9:0/0
I	1	C	1	1	1882534	1882535	2	1	1	A10:0/0	A11:0/0	A2:0/0	A3:0/0	A4:0/0	A5:0/0	A6:0/0	A7:0/0	A8:0/0	A9:1/1	B1:0/0	B10:0/0	B11:0/0	B2:0/0	B3:0/0	B4:1/1	B5:0/0	B6:0/0	B8:0/0	B9:0/0
I	1	T	1	1	1884347	1884348	6	3	3	A10:0/1	A11:0/0	A2:1/1	A3:0/0	A4:0/1	A5:0/0	A6:0/0	A7:0/0	A8:0/0	A9:0/0	B1:0/1	B10:0/1	B11:0/0	B2:0/0	B3:0/0	B4:0/0	B5:0/0	B6:0/0	B8:0/1	B9:0/0
I	2	TT	2	1	1884347	1884348	15	8	7	A10:0/0	A11:1/1	A2:1/1	A3:1/1	A4:0/1	A5:0/0	A6:0/1	A7:1/1	A8:0/1	A9:0/1	B1:0/0	B10:0/1	B11:0/1	B2:0/1	B3:0/0	B4:0/0	B5:1/1	B6:0/1	B8:0/1	B9:0/1
I	3	TTT	3	1	1884347	1884348	9	6	3	A10:0/1	A11:0/1	A2:1/1	A3:0/0	A4:0/1	A5:0/0	A6:0/1	A7:0/0	A8:0/0	A9:1/1	B1:0/1	B10:0/0	B11:0/0	B2:0/0	B3:0/0	B4:0/0	B5:1/1	B6:0/0	B8:0/1	B9:0/0
I	2	TG	2	1	1884483	1884484	11	7	4	A10:1/1	A11:1/1	A2:1/1	A3:1/1	A4:1/1	A5:0/0	A6:0/0	A7:1/1	A8:1/1	A9:0/0	B1:0/0	B10:0/0	B11:0/1	B2:0/1	B3:0/0	B4:0/0	B5:1/1	B6:0/0	B8:0/0	B9:0/1
I	2	TA	2	1	1884485	1884486	2	1	1	A10:0/0	A11:0/0	A2:0/0	A3:0/0	A4:0/0	A5:0/0	A6:0/0	A7:0/0	A8:0/0	A9:1/1	B1:0/0	B10:0/0	B11:0/0	B2:0/0	B3:0/0	B4:0/1	B5:0/0	B6:0/0	B8:0/0	B9:0/0
I	1	A	1	1	1887089	1887090	9	0	9	A10:0/0	A11:0/0	A2:0/0	A3:0/0	A4:0/0	A5:0/0	A6:0/0	A7:0/0	A8:0/0	A9:0/0	B1:0/1	B10:0/1	B11:0/1	B2:0/1	B3:0/1	B4:0/1	B5:0/0	B6:1/1	B8:0/1	B9:0/1
I	1	C	1	1	1888105	1888106	20	10	10	A10:0/1	A11:0/1	A2:0/1	A3:1/1	A4:1/1	A5:1/1	A6:1/1	A7:1/1	A8:0/1	A9:1/1	B1:0/1	B10:0/1	B11:0/1	B2:0/1	B3:0/1	B4:0/1	B5:1/1	B6:0/1	B8:0/1	B9:1/1
I	1	T	1	1	1889115	1889116	20	10	10	A10:1/1	A11:1/1	A2:1/1	A3:1/1	A4:1/1	A5:1/1	A6:1/1	A7:1/1	A8:1/1	A9:1/1	B1:0/1	B10:0/1	B11:1/1	B2:0/1	B3:1/1	B4:0/1	B5:1/1	B6:0/1	B8:0/1	B9:0/1
I	2	CT	2	1	1892173	1892174	9	0	9	A10:0/0	A11:0/0	A2:0/0	A3:0/0	A4:0/0	A5:0/0	A6:0/0	A7:0/0	A8:0/0	A9:0/0	B1:0/1	B10:0/1	B11:0/1	B2:0/1	B3:0/1	B4:0/1	B5:0/0	B6:1/1	B8:0/1	B9:0/1
I	1	T	1	1	1894694	1894695	20	10	10	A10:0/1	A11:0/1	A2:0/1	A3:1/1	A4:0/1	A5:0/1	A6:0/1	A7:0/1	A8:1/1	A9:1/1	B1:0/1	B10:0/1	B11:0/1	B2:0/1	B3:0/1	B4:0/1	B5:1/1	B6:0/1	B8:0/1	B9:0/1
I	71	TTCTTTTTTTTTTTTTCCTCCCTACCCCTCCAACCCACACTTCCCACCCCCTCTTTTGCCCCTTTTTTCCT	71	1	1895256	1895257	3	2	1	A10:0/0	A11:0/1	A2:0/0	A3:0/0	A4:0/0	A5:0/0	A6:0/0	A7:0/1	A8:0/0	A9:0/0	B1:0/0	B10:0/0	B11:0/0	B2:0/0	B3:0/0	B4:0/0	B5:0/0	B6:1/1	B8:0/0	B9:0/0
I	1	T	1	1	1895259	1895260	16	8	8	A10:0/1	A11:0/1	A2:0/0	A3:1/1	A4:1/1	A5:1/1	A6:0/1	A7:1/1	A8:0/1	A9:0/0	B1:0/0	B10:0/1	B11:0/1	B2:0/1	B3:0/1	B4:0/0	B5:0/1	B6:1/1	B8:0/1	B9:0/1
I	2	TT	2	1	1895259	1895260	3	3	0	A10:0/0	A11:0/0	A2:0/0	A3:0/1	A4:0/0	A5:0/0	A6:0/0	A7:0/1	A8:0/1	A9:0/0	B1:0/0	B10:0/0	B11:0/0	B2:0/0	B3:0/0	B4:0/0	B5:0/0	B6:0/0	B8:0/0	B9:0/0
I	4	CTTT	4	1	1895324	1895325	20	10	10	A10:1/1	A11:1/1	A2:1/1	A3:1/1	A4:1/1	A5:1/1	A6:1/1	A7:1/1	A8:1/1	A9:1/1	B1:1/1	B10:1/1	B11:1/1	B2:1/1	B3:1/1	B4:1/1	B5:1/1	B6:1/1	B8:1/1	B9:1/1
I	1	C	1	1	1895864	1895865	2	0	2	A10:0/0	A11:0/0	A2:0/0	A3:0/0	A4:0/0	A5:0/0	A6:0/0	A7:0/0	A8:0/0	A9:0/0	B1:0/1	B10:0/0	B11:0/1	B2:0/0	B3:0/0	B4:0/0	B5:0/0	B6:0/0	B8:0/0	B9:0/0
I	1	T	1	1	1896448	1896449	20	10	10	A10:1/1	A11:1/1	A2:1/1	A3:1/1	A4:1/1	A5:1/1	A6:1/1	A7:1/1	A8:1/1	A9:1/1	B1:0/1	B10:1/1	B11:0/1	B2:0/1	B3:0/1	B4:1/1	B5:1/1	B6:0/1	B8:0/1	B9:0/1
I	1	T	1	1	1897651	1897652	9	1	8	A10:0/0	A11:0/0	A2:0/0	A3:0/1	A4:0/0	A5:0/0	A6:0/0	A7:0/0	A8:0/0	A9:0/0	B1:0/1	B10:0/1	B11:0/1	B2:0/1	B3:0/0	B4:0/1	B5:0/0	B6:0/1	B8:0/1	B9:0/1
I	1	A	1	1	1897944	1897945	20	10	10	A10:1/1	A11:1/1	A2:0/1	A3:0/1	A4:0/1	A5:0/1	A6:1/1	A7:0/1	A8:1/1	A9:0/1	B1:0/1	B10:0/1	B11:1/1	B2:1/1	B3:1/1	B4:1/1	B5:0/1	B6:0/1	B8:1/1	B9:0/1
I	1	T	1	1	1898542	1898543	3	0	3	A10:0/0	A11:0/0	A2:0/0	A3:0/0	A4:0/0	A5:0/0	A6:0/0	A7:0/0	A8:0/0	A9:0/0	B1:0/1	B10:0/0	B11:0/1	B2:0/0	B3:0/0	B4:0/0	B5:0/0	B6:0/0	B8:0/1	B9:0/0
I	1	A	1	1	1898586	1898587	20	10	10	A10:1/1	A11:1/1	A2:1/1	A3:1/1	A4:1/1	A5:1/1	A6:1/1	A7:1/1	A8:1/1	A9:1/1	B1:0/1	B10:0/1	B11:0/1	B2:0/1	B3:0/1	B4:0/1	B5:1/1	B6:1/1	B8:0/1	B9:1/1
I	1	T	1	1	1901688	1901689	9	0	9	A10:0/0	A11:0/0	A2:0/0	A3:0/0	A4:0/0	A5:0/0	A6:0/0	A7:0/0	A8:0/0	A9:0/0	B1:0/1	B10:0/1	B11:0/1	B2:0/1	B3:0/1	B4:0/1	B5:0/0	B6:0/1	B8:0/1	B9:0/1
I	4	GAGC	4	1	1902669	1902670	4	2	2	A10:0/1	A11:0/0	A2:0/0	A3:0/1	A4:0/0	A5:0/0	A6:0/0	A7:0/0	A8:0/0	A9:0/0	B1:0/0	B10:0/0	B11:0/0	B2:0/0	B3:0/0	B4:0/0	B5:0/0	B6:0/1	B8:0/0	B9:0/1
I	2	CG	2	1	1902760	1902761	4	2	2	A10:0/0	A11:0/0	A2:0/0	A3:0/0	A4:0/0	A5:0/1	A6:0/0	A7:0/0	A8:0/1	A9:0/0	B1:0/0	B10:0/0	B11:0/0	B2:0/1	B3:0/0	B4:0/0	B5:0/0	B6:0/1	B8:0/0	B9:0/0
I	1	G	1	1	1902852	1902853	20	10	10	A10:0/1	A11:0/1	A2:0/1	A3:0/1	A4:0/1	A5:0/1	A6:0/1	A7:0/1	A8:0/1	A9:0/1	B1:0/1	B10:0/1	B11:0/1	B2:0/1	B3:0/1	B4:0/1	B5:0/1	B6:0/1	B8:0/1	B9:0/1
I	7	GGGGGTG	7	1	1902852	1902853	9	4	5	A10:0/0	A11:0/0	A2:0/1	A3:0/0	A4:0/0	A5:0/0	A6:0/1	A7:0/1	A8:0/1	A9:0/0	B1:0/1	B10:0/0	B11:0/1	B2:0/0	B3:0/0	B4:0/0	B5:0/1	B6:0/1	B8:0/0	B9:0/1
I	1	A	1	1	1902857	1902858	8	4	4	A10:0/1	A11:0/0	A2:0/1	A3:0/1	A4:0/0	A5:0/0	A6:0/1	A7:0/0	A8:0/0	A9:0/0	B1:0/1	B10:0/1	B11:0/1	B2:0/0	B3:0/0	B4:0/1	B5:0/0	B6:0/0	B8:0/0	B9:0/0
I	1	C	1	1	1902901	1902902	10	6	4	A10:0/1	A11:0/0	A2:0/1	A3:0/1	A4:0/0	A5:0/0	A6:0/1	A7:0/1	A8:0/0	A9:0/1	B1:0/1	B10:0/1	B11:0/1	B2:0/0	B3:0/0	B4:0/0	B5:0/0	B6:0/1	B8:0/0	B9:0/0
I	1	A	1	1	1902929	1902930	2	1	1	A10:0/0	A11:0/0	A2:0/0	A3:0/0	A4:0/0	A5:0/0	A6:0/0	A7:0/0	A8:0/1	A9:0/0	B1:0/0	B10:0/0	B11:0/0	B2:0/0	B3:0/0	B4:0/1	B5:0/0	B6:0/0	B8:0/0	B9:0/0
I	1	T	1	1	1902994	1902995	11	6	5	A10:0/1	A11:0/1	A2:0/0	A3:0/1	A4:0/1	A5:0/0	A6:0/0	A7:0/0	A8:0/1	A9:0/1	B1:0/1	B10:0/1	B11:0/1	B2:0/0	B3:0/1	B4:0/1	B5:0/0	B6:0/0	B8:0/0	B9:0/0
I	7	TACTTAT	7	1	1903055	1903056	2	1	1	A10:0/0	A11:0/0	A2:0/0	A3:0/0	A4:0/0	A5:0/0	A6:0/0	A7:0/0	A8:0/1	A9:0/0	B1:0/0	B10:0/0	B11:0/0	B2:0/0	B3:0/1	B4:0/0	B5:0/0	B6:0/0	B8:0/0	B9:0/0
I	10	TACTTATTTC	10	1	1903055	1903056	17	10	7	A10:0/1	A11:0/1	A2:0/1	A3:0/1	A4:0/1	A5:0/1	A6:0/1	A7:0/1	A8:0/1	A9:0/1	B1:0/1	B10:0/1	B11:0/1	B2:0/1	B3:0/0	B4:0/1	B5:0/0	B6:0/1	B8:0/0	B9:0/1
I	1	A	1	1	1903090	1903091	3	1	2	A10:0/0	A11:0/0	A2:0/0	A3:0/0	A4:0/0	A5:0/0	A6:0/0	A7:0/1	A8:0/0	A9:0/0	B1:0/0	B10:0/0	B11:0/0	B2:0/0	B3:0/0	B4:0/0	B5:0/1	B6:0/0	B8:0/0	B9:0/1
I	4	CACT	4	1	1903162	1903163	13	5	8	A10:0/1	A11:0/0	A2:0/1	A3:0/1	A4:0/0	A5:0/1	A6:0/0	A7:0/1	A8:0/0	A9:0/0	B1:0/1	B10:0/1	B11:0/0	B2:0/1	B3:0/1	B4:0/1	B5:0/1	B6:0/0	B8:0/1	B9:0/1
I	6	TATACT	6	1	1903165	1903166	12	5	7	A10:0/0	A11:0/1	A2:0/1	A3:0/0	A4:0/1	A5:0/0	A6:0/1	A7:0/1	A8:0/0	A9:0/0	B1:0/0	B10:0/1	B11:0/1	B2:0/0	B3:0/0	B4:0/1	B5:0/1	B6:0/1	B8:0/1	B9:0/1
I	6	ATACTA	6	1	1903172	1903173	14	10	4	A10:0/1	A11:0/1	A2:0/1	A3:0/1	A4:0/1	A5:0/1	A6:0/1	A7:0/1	A8:0/1	A9:0/1	B1:0/0	B10:0/1	B11:0/0	B2:0/1	B3:0/0	B4:0/0	B5:0/0	B6:0/0	B8:0/1	B9:0/1
I	3	CTT	3	1	1903175	1903176	6	3	3	A10:0/0	A11:0/0	A2:0/0	A3:0/1	A4:0/0	A5:0/0	A6:0/0	A7:0/1	A8:0/1	A9:0/0	B1:0/1	B10:0/1	B11:0/0	B2:0/0	B3:0/1	B4:0/0	B5:0/1	B6:0/0	B8:0/0	B9:0/0
I	1	T	1	1	1903927	1903928	4	1	3	A10:0/0	A11:0/0	A2:0/0	A3:0/0	A4:0/0	A5:0/0	A6:0/0	A7:0/0	A8:0/0	A9:0/1	B1:0/1	B10:0/1	B11:0/1	B2:0/0	B3:0/0	B4:0/0	B5:0/0	B6:0/0	B8:0/0	B9:0/0
I	9	CCACTATTT	9	1	1904240	1904241	4	2	2	A10:0/0	A11:0/0	A2:0/0	A3:0/0	A4:0/0	A5:0/1	A6:0/0	A7:0/0	A8:0/1	A9:0/0	B1:0/1	B10:0/0	B11:0/0	B2:0/0	B3:0/0	B4:0/0	B5:0/0	B6:0/1	B8:0/0	B9:0/0
I	3	TTC	3	1	1904361	1904362	16	8	8	A10:0/0	A11:0/1	A2:0/1	A3:0/1	A4:0/1	A5:0/1	A6:0/1	A7:0/1	A8:0/1	A9:0/0	B1:0/1	B10:0/1	B11:0/1	B2:0/1	B3:0/0	B4:0/1	B5:0/1	B6:0/1	B8:0/0	B9:0/1
I	3	TCC	3	1	1904362	1904363	10	4	6	A10:0/0	A11:0/0	A2:0/0	A3:0/1	A4:0/0	A5:0/1	A6:0/0	A7:0/0	A8:0/1	A9:0/1	B1:0/0	B10:0/1	B11:0/0	B2:0/1	B3:0/1	B4:0/0	B5:0/1	B6:0/0	B8:0/1	B9:0/1
I	3	TTG	3	1	1904367	1904368	2	1	1	A10:0/0	A11:0/1	A2:0/0	A3:0/0	A4:0/0	A5:0/0	A6:0/0	A7:0/0	A8:0/0	A9:0/0	B1:0/0	B10:0/1	B11:0/0	B2:0/0	B3:0/0	B4:0/0	B5:0/0	B6:0/0	B8:0/1	B9:0/0
I	1	A	1	1	1905438	1905439	20	10	10	A10:1/1	A11:1/1	A2:1/1	A3:1/1	A4:1/1	A5:1/1	A6:1/1	A7:1/1	A8:1/1	A9:1/1	B1:1/1	B10:1/1	B11:1/1	B2:1/1	B3:1/1	B4:1/1	B5:1/1	B6:1/1	B8:1/1	B9:1/1
I	1	G	1	1	1905442	1905443	9	0	9	A10:0/0	A11:0/0	A2:0/0	A3:0/0	A4:0/0	A5:0/0	A6:0/0	A7:0/0	A8:0/0	A9:0/0	B1:1/1	B10:0/1	B11:1/1	B2:1/1	B3:1/1	B4:1/1	B5:0/0	B6:0/1	B8:1/1	B9:0/1
I	1	A	1	1	1906236	1906237	20	10	10	A10:1/1	A11:0/1	A2:0/1	A3:1/1	A4:1/1	A5:0/1	A6:0/1	A7:0/1	A8:1/1	A9:0/1	B1:0/1	B10:0/1	B11:0/1	B2:0/1	B3:0/1	B4:0/1	B5:1/1	B6:0/1	B8:0/1	B9:0/1
I	1	G	1	1	1910765	1910766	16	10	6	A10:1/1	A11:1/1	A2:1/1	A3:1/1	A4:1/1	A5:1/1	A6:1/1	A7:1/1	A8:1/1	A9:1/1	B1:0/0	B10:0/0	B11:0/0	B2:0/1	B3:0/1	B4:0/0	B5:0/1	B6:1/1	B8:0/1	B9:0/1
I	9	TGGTGACTC	9	1	1910975	1910976	4	2	2	A10:0/0	A11:0/0	A2:0/0	A3:1/1	A4:0/0	A5:0/0	A6:1/1	A7:0/0	A8:0/0	A9:0/0	B1:0/0	B10:0/0	B11:0/1	B2:0/0	B3:0/0	B4:0/0	B5:0/1	B6:0/0	B8:0/0	B9:0/0
I	9	TCTGGTGCG	9	1	1910982	1910983	20	10	10	A10:1/1	A11:1/1	A2:1/1	A3:1/1	A4:1/1	A5:1/1	A6:1/1	A7:1/1	A8:1/1	A9:1/1	B1:1/1	B10:0/1	B11:0/1	B2:0/1	B3:1/1	B4:0/1	B5:1/1	B6:0/1	B8:0/1	B9:0/1
I	1	C	1	1	1914329	1914330	20	10	10	A10:0/1	A11:0/1	A2:0/1	A3:1/1	A4:0/1	A5:0/1	A6:0/1	A7:0/1	A8:0/1	A9:0/1	B1:0/1	B10:0/1	B11:0/1	B2:1/1	B3:1/1	B4:1/1	B5:0/1	B6:0/1	B8:0/1	B9:1/1
I	1	A	1	1	1915355	1915356	18	10	8	A10:0/1	A11:1/1	A2:1/1	A3:1/1	A4:1/1	A5:1/1	A6:1/1	A7:1/1	A8:0/1	A9:1/1	B1:0/0	B10:0/1	B11:0/0	B2:0/1	B3:1/1	B4:0/1	B5:0/1	B6:0/1	B8:0/1	B9:0/1
I	1	T	1	1	1916544	1916545	6	3	3	A10:0/0	A11:0/0	A2:0/0	A3:0/1	A4:0/1	A5:0/0	A6:0/0	A7:0/1	A8:0/0	A9:0/0	B1:0/0	B10:0/1	B11:0/1	B2:0/0	B3:0/0	B4:0/1	B5:0/0	B6:0/0	B8:0/0	B9:0/0
I	5	AACCC	5	1	1917661	1917662	20	10	10	A10:1/1	A11:1/1	A2:1/1	A3:1/1	A4:1/1	A5:1/1	A6:1/1	A7:1/1	A8:1/1	A9:1/1	B1:1/1	B10:1/1	B11:1/1	B2:1/1	B3:1/1	B4:1/1	B5:1/1	B6:1/1	B8:1/1	B9:1/1
I	1	T	1	1	1917951	1917952	5	1	4	A10:0/0	A11:0/1	A2:0/0	A3:0/0	A4:0/0	A5:0/0	A6:0/0	A7:0/0	A8:0/0	A9:0/0	B1:0/1	B10:0/1	B11:0/1	B2:0/0	B3:0/0	B4:0/0	B5:0/0	B6:0/0	B8:0/1	B9:0/0
I	2	TT	2	1	1917951	1917952	8	0	8	A10:0/0	A11:0/0	A2:0/0	A3:0/0	A4:0/0	A5:0/0	A6:0/0	A7:0/0	A8:0/0	A9:0/0	B1:0/0	B10:0/1	B11:0/1	B2:0/1	B3:0/1	B4:1/1	B5:0/0	B6:0/1	B8:0/1	B9:0/1
I	1	A	1	1	1918296	1918297	7	3	4	A10:0/0	A11:0/0	A2:0/0	A3:0/1	A4:0/0	A5:0/0	A6:0/0	A7:0/1	A8:0/0	A9:0/1	B1:0/1	B10:0/0	B11:0/1	B2:0/0	B3:0/0	B4:0/0	B5:0/0	B6:0/0	B8:0/1	B9:0/1
I	11	GTTTTTCTAGT	11	1	1918297	1918298	3	1	2	A10:0/0	A11:0/0	A2:0/0	A3:0/0	A4:0/0	A5:0/0	A6:0/0	A7:0/0	A8:0/0	A9:0/1	B1:0/0	B10:0/0	B11:0/0	B2:0/0	B3:0/0	B4:0/1	B5:0/0	B6:0/0	B8:0/1	B9:0/0
I	1	A	1	1	1918299	1918300	4	3	1	A10:0/1	A11:0/0	A2:0/0	A3:0/1	A4:0/0	A5:0/1	A6:0/0	A7:0/0	A8:0/0	A9:0/0	B1:0/1	B10:0/0	B11:0/0	B2:0/0	B3:0/0	B4:0/0	B5:0/0	B6:0/0	B8:0/0	B9:0/0
I	3	ATT	3	1	1918346	1918347	4	3	1	A10:0/0	A11:0/1	A2:0/1	A3:0/0	A4:0/0	A5:0/0	A6:0/1	A7:0/0	A8:0/0	A9:0/0	B1:0/0	B10:0/0	B11:0/0	B2:0/0	B3:0/0	B4:0/1	B5:0/0	B6:0/0	B8:0/0	B9:0/0
I	1	G	1	1	1918470	1918471	3	1	2	A10:0/0	A11:0/0	A2:0/0	A3:0/0	A4:0/0	A5:0/0	A6:0/1	A7:0/0	A8:0/0	A9:0/0	B1:0/0	B10:0/1	B11:0/0	B2:0/1	B3:0/0	B4:0/0	B5:0/0	B6:0/0	B8:0/0	B9:0/0
I	1	T	1	1	1918496	1918497	19	10	9	A10:1/1	A11:0/1	A2:0/1	A3:0/1	A4:0/1	A5:0/1	A6:0/1	A7:0/1	A8:1/1	A9:0/1	B1:0/0	B10:0/1	B11:0/1	B2:0/1	B3:0/1	B4:0/1	B5:0/1	B6:0/1	B8:0/1	B9:1/1
I	1	A	1	1	1918607	1918608	4	2	2	A10:0/0	A11:0/0	A2:0/0	A3:0/0	A4:0/0	A5:0/1	A6:0/0	A7:0/0	A8:0/0	A9:0/1	B1:0/0	B10:0/0	B11:0/0	B2:0/0	B3:0/0	B4:0/1	B5:0/1	B6:0/0	B8:0/0	B9:0/0
I	1	T	1	1	1918613	1918614	6	4	2	A10:0/1	A11:0/1	A2:0/0	A3:0/1	A4:0/0	A5:0/1	A6:0/0	A7:0/0	A8:0/0	A9:0/0	B1:0/0	B10:0/0	B11:0/1	B2:0/0	B3:0/0	B4:0/0	B5:0/0	B6:0/1	B8:0/0	B9:0/0
I	3	TCC	3	1	1918614	1918615	4	4	0	A10:0/0	A11:0/0	A2:0/1	A3:0/1	A4:0/0	A5:0/0	A6:0/0	A7:0/1	A8:0/0	A9:0/1	B1:0/0	B10:0/0	B11:0/0	B2:0/0	B3:0/0	B4:0/0	B5:0/0	B6:0/0	B8:0/0	B9:0/0
I	1	A	1	1	1918631	1918632	7	4	3	A10:0/0	A11:0/1	A2:0/0	A3:0/0	A4:0/1	A5:0/0	A6:0/0	A7:0/0	A8:0/1	A9:0/1	B1:0/0	B10:0/0	B11:0/0	B2:0/0	B3:0/1	B4:0/1	B5:0/0	B6:0/0	B8:0/0	B9:0/1
I	1	A	1	1	1918644	1918645	2	1	1	A10:0/0	A11:0/0	A2:0/0	A3:0/1	A4:0/0	A5:0/0	A6:0/0	A7:0/0	A8:0/0	A9:0/0	B1:0/0	B10:0/0	B11:0/0	B2:0/1	B3:0/0	B4:0/0	B5:0/0	B6:0/0	B8:0/0	B9:0/0
I	1	A	1	1	1918808	1918809	3	3	0	A10:0/1	A11:0/0	A2:0/1	A3:0/0	A4:0/1	A5:0/0	A6:0/0	A7:0/0	A8:0/0	A9:0/0	B1:0/0	B10:0/0	B11:0/0	B2:0/0	B3:0/0	B4:0/0	B5:0/0	B6:0/0	B8:0/0	B9:0/0
I	1	A	1	1	1919039	1919040	3	3	0	A10:0/0	A11:0/0	A2:0/0	A3:0/1	A4:0/1	A5:0/0	A6:0/0	A7:0/0	A8:0/1	A9:0/0	B1:0/0	B10:0/0	B11:0/0	B2:0/0	B3:0/0	B4:0/0	B5:0/0	B6:0/0	B8:0/0	B9:0/0
I	1	A	1	1	1919092	1919093	4	2	2	A10:0/0	A11:0/1	A2:0/0	A3:0/0	A4:0/0	A5:0/1	A6:0/0	A7:0/0	A8:0/0	A9:0/0	B1:0/0	B10:0/1	B11:0/0	B2:0/0	B3:0/0	B4:0/0	B5:0/0	B6:0/1	B8:0/0	B9:0/0
I	4	AGCA	4	1	1919163	1919164	5	1	4	A10:0/0	A11:0/0	A2:0/0	A3:0/0	A4:0/0	A5:0/0	A6:0/0	A7:0/0	A8:0/0	A9:0/1	B1:0/0	B10:0/1	B11:0/1	B2:0/1	B3:0/0	B4:0/0	B5:0/1	B6:0/0	B8:0/0	B9:0/0
I	1	A	1	1	1919279	1919280	7	4	3	A10:0/1	A11:0/0	A2:0/0	A3:0/1	A4:0/0	A5:0/0	A6:0/0	A7:0/1	A8:0/1	A9:0/0	B1:0/0	B10:0/0	B11:0/0	B2:0/0	B3:0/1	B4:0/1	B5:0/0	B6:0/0	B8:0/0	B9:0/1
I	2	AA	2	1	1919312	1919313	2	1	1	A10:0/0	A11:0/0	A2:0/0	A3:0/0	A4:0/0	A5:0/0	A6:0/0	A7:0/0	A8:0/0	A9:0/1	B1:0/0	B10:0/0	B11:0/0	B2:0/0	B3:0/0	B4:0/0	B5:0/0	B6:0/0	B8:0/1	B9:0/0
I	1	A	1	1	1919371	1919372	3	2	1	A10:0/0	A11:0/0	A2:0/0	A3:0/1	A4:0/0	A5:0/0	A6:0/0	A7:0/0	A8:0/1	A9:0/0	B1:0/0	B10:0/0	B11:0/0	B2:0/0	B3:0/0	B4:0/0	B5:0/0	B6:0/0	B8:0/0	B9:0/1
I	1	T	1	1	1919403	1919404	9	5	4	A10:0/0	A11:0/1	A2:0/0	A3:0/0	A4:0/1	A5:0/1	A6:0/0	A7:0/1	A8:0/0	A9:0/1	B1:0/1	B10:0/1	B11:0/0	B2:0/1	B3:0/0	B4:0/0	B5:0/0	B6:0/0	B8:0/1	B9:0/0
I	9	GGAAACAGT	9	1	1919729	1919730	3	2	1	A10:0/0	A11:0/0	A2:0/0	A3:0/0	A4:0/1	A5:0/0	A6:0/0	A7:0/0	A8:0/1	A9:0/0	B1:0/0	B10:0/0	B11:0/0	B2:0/0	B3:0/0	B4:0/0	B5:0/0	B6:0/0	B8:0/0	B9:0/1
I	6	CAGTGT	6	1	1919743	1919744	9	4	5	A10:0/1	A11:0/0	A2:0/0	A3:0/0	A4:0/1	A5:0/1	A6:0/1	A7:0/0	A8:0/0	A9:0/0	B1:0/1	B10:0/0	B11:0/0	B2:0/0	B3:0/0	B4:0/0	B5:0/1	B6:0/1	B8:0/1	B9:0/1
I	6	TTGTCT	6	1	1919745	1919746	14	7	7	A10:0/1	A11:0/1	A2:0/0	A3:0/0	A4:0/1	A5:0/0	A6:0/1	A7:0/1	A8:0/1	A9:0/1	B1:0/0	B10:0/0	B11:0/1	B2:0/1	B3:0/1	B4:0/1	B5:0/1	B6:0/1	B8:0/1	B9:0/0
I	6	TGGCTA	6	1	1919746	1919747	7	2	5	A10:0/1	A11:0/0	A2:0/0	A3:0/0	A4:0/0	A5:0/0	A6:0/1	A7:0/0	A8:0/0	A9:0/0	B1:0/1	B10:0/0	B11:0/0	B2:0/1	B3:0/1	B4:0/0	B5:0/1	B6:0/1	B8:0/0	B9:0/0
I	1	C	1	1	1919758	1919759	2	1	1	A10:0/1	A11:0/0	A2:0/0	A3:0/0	A4:0/0	A5:0/0	A6:0/0	A7:0/0	A8:0/0	A9:0/0	B1:0/0	B10:0/0	B11:0/0	B2:0/0	B3:0/1	B4:0/0	B5:0/0	B6:0/0	B8:0/0	B9:0/0
I	1	A	1	1	1920148	1920149	8	2	6	A10:0/0	A11:0/0	A2:0/0	A3:0/0	A4:0/0	A5:0/0	A6:0/0	A7:0/1	A8:0/0	A9:0/1	B1:0/0	B10:0/0	B11:0/0	B2:0/1	B3:0/0	B4:0/1	B5:0/1	B6:0/1	B8:0/1	B9:0/1
I	2	AT	2	1	1920652	1920653	18	9	9	A10:0/1	A11:0/1	A2:1/1	A3:1/1	A4:0/1	A5:0/1	A6:0/1	A7:0/1	A8:1/1	A9:0/0	B1:0/1	B10:0/1	B11:1/1	B2:0/1	B3:1/1	B4:0/0	B5:0/1	B6:0/1	B8:0/1	B9:0/1
I	4	TAGC	4	1	1924373	1924374	20	10	10	A10:1/1	A11:1/1	A2:1/1	A3:1/1	A4:1/1	A5:1/1	A6:1/1	A7:1/1	A8:1/1	A9:1/1	B1:0/1	B10:0/1	B11:0/1	B2:1/1	B3:0/1	B4:0/1	B5:1/1	B6:0/1	B8:1/1	B9:0/1
I	1	A	1	1	1924874	1924875	9	0	9	A10:0/0	A11:0/0	A2:0/0	A3:0/0	A4:0/0	A5:0/0	A6:0/0	A7:0/0	A8:0/0	A9:0/0	B1:1/1	B10:1/1	B11:1/1	B2:1/1	B3:1/1	B4:1/1	B5:0/0	B6:1/1	B8:1/1	B9:1/1
I	1	A	1	1	1925155	1925156	5	0	5	A10:0/0	A11:0/0	A2:0/0	A3:0/0	A4:0/0	A5:0/0	A6:0/0	A7:0/0	A8:0/0	A9:0/0	B1:0/0	B10:0/0	B11:0/0	B2:0/1	B3:0/1	B4:1/1	B5:0/0	B6:0/1	B8:0/1	B9:0/0
I	1	G	1	1	1925762	1925763	19	10	9	A10:1/1	A11:0/1	A2:1/1	A3:1/1	A4:1/1	A5:0/1	A6:1/1	A7:0/1	A8:1/1	A9:1/1	B1:0/1	B10:0/1	B11:0/1	B2:0/1	B3:0/0	B4:0/1	B5:1/1	B6:0/1	B8:0/1	B9:0/1
I	3	TCT	3	1	1926908	1926909	20	10	10	A10:1/1	A11:1/1	A2:1/1	A3:1/1	A4:1/1	A5:1/1	A6:1/1	A7:1/1	A8:1/1	A9:1/1	B1:0/1	B10:0/1	B11:0/1	B2:0/1	B3:1/1	B4:1/1	B5:1/1	B6:0/1	B8:1/1	B9:0/1
I	1	C	1	1	1927807	1927808	20	10	10	A10:1/1	A11:1/1	A2:0/1	A3:0/1	A4:0/1	A5:1/1	A6:0/1	A7:1/1	A8:0/1	A9:1/1	B1:0/1	B10:0/1	B11:0/1	B2:0/1	B3:0/1	B4:0/1	B5:1/1	B6:0/1	B8:0/1	B9:0/1
I	1	T	1	1	1928127	1928128	15	7	8	A10:0/0	A11:0/1	A2:0/1	A3:0/1	A4:0/1	A5:1/1	A6:0/0	A7:0/0	A8:0/1	A9:1/1	B1:0/0	B10:0/1	B11:0/1	B2:0/1	B3:0/1	B4:0/1	B5:1/1	B6:0/0	B8:0/1	B9:0/1
I	2	CA	2	1	1929695	1929696	14	9	5	A10:1/1	A11:0/1	A2:0/1	A3:0/0	A4:0/1	A5:0/1	A6:0/1	A7:0/1	A8:1/1	A9:0/1	B1:0/0	B10:0/0	B11:0/0	B2:0/1	B3:0/1	B4:0/1	B5:1/1	B6:0/1	B8:0/0	B9:0/0
I	4	CACA	4	1	1929695	1929696	9	5	4	A10:0/1	A11:0/0	A2:0/1	A3:1/1	A4:0/0	A5:0/0	A6:0/1	A7:0/1	A8:0/0	A9:0/0	B1:1/1	B10:0/1	B11:0/1	B2:0/0	B3:0/0	B4:0/0	B5:0/0	B6:0/0	B8:1/1	B9:0/0
I	6	CACACA	6	1	1929695	1929696	3	2	1	A10:0/0	A11:0/0	A2:0/0	A3:0/0	A4:0/0	A5:1/1	A6:0/0	A7:0/1	A8:0/0	A9:0/0	B1:0/0	B10:0/0	B11:0/1	B2:0/0	B3:0/0	B4:0/0	B5:0/0	B6:0/0	B8:0/0	B9:0/0
I	72	TTTATTTTTTTTTTTTTTTTTAGTGGTTCATTTGGGATATTCTGCAATAATTTTCAGTTTGGGGCAGGGGGG	72	1	1931315	1931316	3	2	1	A10:0/0	A11:0/0	A2:1/1	A3:0/0	A4:0/0	A5:0/0	A6:0/0	A7:0/0	A8:1/1	A9:0/0	B1:0/0	B10:0/0	B11:0/0	B2:0/0	B3:0/0	B4:0/0	B5:0/0	B6:0/0	B8:0/0	B9:0/1
I	3	TTT	3	1	1931319	1931320	5	1	4	A10:0/0	A11:0/0	A2:0/0	A3:0/0	A4:0/0	A5:0/0	A6:1/1	A7:0/0	A8:0/0	A9:0/0	B1:0/0	B10:0/0	B11:0/1	B2:0/0	B3:0/1	B4:0/0	B5:1/1	B6:0/1	B8:0/0	B9:0/0
I	4	TTTT	4	1	1931319	1931320	11	8	3	A10:1/1	A11:0/1	A2:1/1	A3:1/1	A4:0/1	A5:0/0	A6:1/1	A7:0/1	A8:0/0	A9:1/1	B1:0/1	B10:0/1	B11:0/0	B2:0/0	B3:0/0	B4:0/1	B5:0/0	B6:0/0	B8:0/0	B9:0/0
I	5	TTTTT	5	1	1931319	1931320	8	5	3	A10:0/0	A11:0/1	A2:1/1	A3:1/1	A4:0/0	A5:0/0	A6:0/0	A7:0/1	A8:0/0	A9:1/1	B1:0/0	B10:0/0	B11:0/0	B2:0/1	B3:0/0	B4:0/0	B5:1/1	B6:0/0	B8:0/1	B9:0/0
I	1	G	1	1	1931472	1931473	20	10	10	A10:0/1	A11:1/1	A2:0/1	A3:1/1	A4:0/1	A5:0/1	A6:0/1	A7:0/1	A8:0/1	A9:0/1	B1:0/1	B10:0/1	B11:0/1	B2:0/1	B3:0/1	B4:0/1	B5:0/1	B6:0/1	B8:0/1	B9:0/1
I	1	A	1	1	1931859	1931860	6	3	3	A10:0/0	A11:0/0	A2:1/1	A3:0/0	A4:0/0	A5:0/0	A6:0/0	A7:1/1	A8:1/1	A9:0/0	B1:0/0	B10:0/1	B11:0/0	B2:0/0	B3:0/1	B4:0/0	B5:0/0	B6:0/1	B8:0/0	B9:0/0
I	2	AA	2	1	1931859	1931860	19	10	9	A10:1/1	A11:1/1	A2:1/1	A3:1/1	A4:1/1	A5:1/1	A6:1/1	A7:1/1	A8:1/1	A9:1/1	B1:0/1	B10:0/1	B11:0/1	B2:0/1	B3:0/1	B4:0/1	B5:1/1	B6:0/1	B8:0/0	B9:0/1
I	3	AAA	3	1	1931859	1931860	3	1	2	A10:0/0	A11:0/0	A2:0/0	A3:0/0	A4:0/1	A5:0/0	A6:0/0	A7:0/0	A8:0/0	A9:0/0	B1:0/0	B10:0/0	B11:0/0	B2:0/0	B3:0/0	B4:0/1	B5:0/1	B6:0/0	B8:0/0	B9:0/0
I	1	C	1	1	1932445	1932446	9	0	9	A10:0/0	A11:0/0	A2:0/0	A3:0/0	A4:0/0	A5:0/0	A6:0/0	A7:0/0	A8:0/0	A9:0/0	B1:0/1	B10:0/1	B11:0/1	B2:0/1	B3:0/1	B4:0/1	B5:0/0	B6:0/1	B8:1/1	B9:0/1
I	3	AAG	3	1	1932954	1932955	20	10	10	A10:1/1	A11:1/1	A2:1/1	A3:1/1	A4:1/1	A5:1/1	A6:1/1	A7:1/1	A8:1/1	A9:1/1	B1:0/1	B10:0/1	B11:1/1	B2:0/1	B3:0/1	B4:1/1	B5:1/1	B6:0/1	B8:0/1	B9:0/1
I	3	AAA	3	1	1933714	1933715	7	4	3	A10:1/1	A11:0/0	A2:0/0	A3:0/0	A4:0/0	A5:1/1	A6:1/1	A7:0/0	A8:1/1	A9:0/0	B1:0/0	B10:0/0	B11:0/0	B2:0/0	B3:1/1	B4:0/0	B5:1/1	B6:0/0	B8:0/1	B9:0/0
I	4	AAAA	4	1	1933714	1933715	15	8	7	A10:0/0	A11:1/1	A2:1/1	A3:0/0	A4:1/1	A5:1/1	A6:1/1	A7:0/1	A8:1/1	A9:1/1	B1:0/0	B10:0/1	B11:0/1	B2:0/0	B3:0/0	B4:0/1	B5:1/1	B6:0/1	B8:0/1	B9:0/1
I	2	TC	2	1	1934262	1934263	18	10	8	A10:1/1	A11:1/1	A2:1/1	A3:1/1	A4:1/1	A5:1/1	A6:0/1	A7:0/1	A8:1/1	A9:1/1	B1:0/1	B10:0/1	B11:0/1	B2:0/1	B3:0/1	B4:0/1	B5:0/1	B6:0/0	B8:0/1	B9:0/0
I	1	T	1	1	1934835	1934836	9	0	9	A10:0/0	A11:0/0	A2:0/0	A3:0/0	A4:0/0	A5:0/0	A6:0/0	A7:0/0	A8:0/0	A9:0/0	B1:0/1	B10:0/1	B11:0/1	B2:0/1	B3:0/1	B4:0/1	B5:0/0	B6:0/1	B8:0/1	B9:0/1
I	1	G	1	1	1934840	1934841	20	10	10	A10:0/1	A11:1/1	A2:1/1	A3:1/1	A4:1/1	A5:1/1	A6:1/1	A7:1/1	A8:1/1	A9:1/1	B1:0/1	B10:0/1	B11:0/1	B2:0/1	B3:0/1	B4:0/1	B5:1/1	B6:0/1	B8:0/1	B9:0/1
I	1	C	1	1	1934844	1934845	3	3	0	A10:0/0	A11:0/1	A2:0/0	A3:0/0	A4:0/1	A5:0/0	A6:0/0	A7:0/0	A8:0/0	A9:0/1	B1:0/0	B10:0/0	B11:0/0	B2:0/0	B3:0/0	B4:0/0	B5:0/0	B6:0/0	B8:0/0	B9:0/0
I	1	A	1	1	1937544	1937545	20	10	10	A10:1/1	A11:1/1	A2:1/1	A3:1/1	A4:1/1	A5:1/1	A6:1/1	A7:1/1	A8:1/1	A9:1/1	B1:0/1	B10:0/1	B11:0/1	B2:0/1	B3:1/1	B4:0/1	B5:1/1	B6:1/1	B8:1/1	B9:0/1
I	2	TT	2	1	1939997	1939998	3	1	2	A10:0/0	A11:0/0	A2:0/0	A3:0/0	A4:0/0	A5:0/0	A6:0/0	A7:1/1	A8:0/0	A9:0/0	B1:0/0	B10:0/0	B11:0/0	B2:0/1	B3:0/0	B4:0/0	B5:0/0	B6:0/0	B8:0/0	B9:0/1
I	3	TTT	3	1	1939997	1939998	4	3	1	A10:0/0	A11:1/1	A2:1/1	A3:0/0	A4:0/1	A5:0/0	A6:0/0	A7:0/0	A8:0/0	A9:0/0	B1:0/0	B10:0/0	B11:0/0	B2:0/0	B3:0/0	B4:0/0	B5:1/1	B6:0/0	B8:0/0	B9:0/0
I	5	TTTTT	5	1	1939997	1939998	2	1	1	A10:1/1	A11:0/0	A2:0/0	A3:0/0	A4:0/0	A5:0/0	A6:0/0	A7:0/0	A8:0/0	A9:0/0	B1:0/0	B10:0/0	B11:0/0	B2:0/0	B3:0/0	B4:0/0	B5:1/1	B6:0/0	B8:0/0	B9:0/0
I	2	TG	2	1	1940010	1940011	5	4	1	A10:0/0	A11:0/0	A2:0/0	A3:0/0	A4:1/1	A5:0/1	A6:0/0	A7:1/1	A8:0/1	A9:0/0	B1:0/0	B10:0/0	B11:0/0	B2:0/1	B3:0/0	B4:0/0	B5:0/0	B6:0/0	B8:0/0	B9:0/0
I	3	TTG	3	1	1940010	1940011	5	3	2	A10:0/0	A11:0/0	A2:0/1	A3:1/1	A4:0/0	A5:0/0	A6:0/0	A7:1/1	A8:0/0	A9:0/0	B1:0/0	B10:0/0	B11:0/0	B2:0/0	B3:0/0	B4:0/0	B5:0/1	B6:0/0	B8:0/0	B9:1/1
I	1	T	1	1	1940167	1940168	3	2	1	A10:0/1	A11:0/0	A2:0/0	A3:0/0	A4:0/0	A5:0/0	A6:0/0	A7:0/0	A8:0/0	A9:1/1	B1:0/0	B10:0/0	B11:0/0	B2:0/0	B3:0/0	B4:0/1	B5:0/0	B6:0/0	B8:0/0	B9:0/0
I	6	CACATT	6	1	1945078	1945079	19	10	9	A10:1/1	A11:1/1	A2:1/1	A3:1/1	A4:1/1	A5:1/1	A6:1/1	A7:1/1	A8:1/1	A9:1/1	B1:0/1	B10:1/1	B11:0/1	B2:0/0	B3:0/1	B4:0/1	B5:1/1	B6:1/1	B8:0/1	B9:0/1
I	2	AG	2	1	1947309	1947310	10	5	5	A10:1/1	A11:1/1	A2:0/0	A3:0/0	A4:1/1	A5:1/1	A6:1/1	A7:0/0	A8:0/0	A9:0/0	B1:0/0	B10:0/1	B11:0/0	B2:1/1	B3:0/0	B4:0/0	B5:1/1	B6:0/0	B8:0/1	B9:0/1
I	1	A	1	1	1947936	1947937	3	1	2	A10:0/1	A11:0/0	A2:0/0	A3:0/0	A4:0/0	A5:0/0	A6:0/0	A7:0/0	A8:0/0	A9:0/0	B1:0/0	B10:0/0	B11:0/0	B2:0/0	B3:0/0	B4:0/0	B5:0/1	B6:0/0	B8:0/1	B9:0/0
I	4	TTTG	4	1	1949466	1949467	19	10	9	A10:1/1	A11:1/1	A2:1/1	A3:1/1	A4:1/1	A5:1/1	A6:1/1	A7:1/1	A8:1/1	A9:1/1	B1:0/1	B10:0/1	B11:0/1	B2:0/1	B3:0/1	B4:0/1	B5:1/1	B6:0/0	B8:0/1	B9:0/1
I	1	G	1	1	1954004	1954005	20	10	10	A10:1/1	A11:0/1	A2:0/1	A3:0/1	A4:0/1	A5:0/1	A6:0/1	A7:0/1	A8:1/1	A9:1/1	B1:0/1	B10:0/1	B11:0/1	B2:0/1	B3:0/1	B4:0/1	B5:0/1	B6:0/1	B8:0/1	B9:0/1
I	1	A	1	1	1955780	1955781	9	3	6	A10:0/0	A11:0/1	A2:0/0	A3:0/0	A4:0/0	A5:0/1	A6:0/0	A7:0/1	A8:0/0	A9:0/0	B1:0/0	B10:0/1	B11:0/1	B2:1/1	B3:0/0	B4:0/1	B5:0/0	B6:0/1	B8:0/1	B9:0/0
I	1	A	1	1	1958602	1958603	16	10	6	A10:1/1	A11:0/1	A2:1/1	A3:0/1	A4:1/1	A5:1/1	A6:1/1	A7:1/1	A8:1/1	A9:1/1	B1:0/0	B10:0/0	B11:0/0	B2:0/1	B3:0/1	B4:0/1	B5:1/1	B6:1/1	B8:0/0	B9:0/1
I	1	T	1	1	1961128	1961129	8	4	4	A10:0/1	A11:0/0	A2:0/1	A3:0/0	A4:0/0	A5:0/1	A6:0/0	A7:0/1	A8:0/0	A9:0/0	B1:0/0	B10:0/1	B11:0/1	B2:0/0	B3:0/0	B4:0/0	B5:0/1	B6:0/1	B8:0/0	B9:0/0
I	1	C	1	1	1961133	1961134	20	10	10	A10:0/1	A11:0/1	A2:0/1	A3:1/1	A4:0/1	A5:0/1	A6:0/1	A7:0/1	A8:0/1	A9:0/1	B1:1/1	B10:0/1	B11:0/1	B2:1/1	B3:1/1	B4:0/1	B5:0/1	B6:0/1	B8:0/1	B9:1/1
I	3	CTC	3	1	1962662	1962663	19	10	9	A10:1/1	A11:1/1	A2:1/1	A3:1/1	A4:1/1	A5:1/1	A6:1/1	A7:1/1	A8:1/1	A9:1/1	B1:0/1	B10:0/1	B11:0/1	B2:0/1	B3:0/1	B4:0/1	B5:0/1	B6:0/1	B8:1/1	B9:0/0
I	1	T	1	1	1963557	1963558	2	2	0	A10:0/0	A11:0/0	A2:0/0	A3:0/0	A4:0/0	A5:0/0	A6:0/1	A7:0/1	A8:0/0	A9:0/0	B1:0/0	B10:0/0	B11:0/0	B2:0/0	B3:0/0	B4:0/0	B5:0/0	B6:0/0	B8:0/0	B9:0/0
I	2	TT	2	1	1963557	1963558	6	6	0	A10:0/0	A11:1/1	A2:1/1	A3:0/1	A4:0/0	A5:1/1	A6:0/1	A7:0/1	A8:0/0	A9:0/0	B1:0/0	B10:0/0	B11:0/0	B2:0/0	B3:0/0	B4:0/0	B5:0/0	B6:0/0	B8:0/0	B9:0/0
I	3	TTC	3	1	1963558	1963559	20	10	10	A10:1/1	A11:0/1	A2:0/1	A3:0/1	A4:1/1	A5:1/1	A6:0/1	A7:0/1	A8:1/1	A9:1/1	B1:0/1	B10:0/1	B11:0/1	B2:1/1	B3:0/1	B4:0/1	B5:1/1	B6:0/1	B8:1/1	B9:0/1
I	3	TTA	3	1	1963566	1963567	4	2	2	A10:0/0	A11:0/0	A2:0/0	A3:0/0	A4:1/1	A5:0/0	A6:0/0	A7:0/1	A8:0/0	A9:0/0	B1:0/0	B10:0/0	B11:0/0	B2:0/0	B3:0/0	B4:0/0	B5:0/0	B6:0/0	B8:0/1	B9:0/1
I	2	TA	2	1	1965366	1965367	3	2	1	A10:0/0	A11:0/1	A2:0/0	A3:0/0	A4:0/0	A5:0/1	A6:0/0	A7:0/0	A8:0/0	A9:0/0	B1:0/0	B10:0/0	B11:0/1	B2:0/0	B3:0/0	B4:0/0	B5:0/0	B6:0/0	B8:0/0	B9:0/0
I	2	CA	2	1	1968856	1968857	5	5	0	A10:0/0	A11:0/1	A2:0/1	A3:0/1	A4:0/0	A5:0/0	A6:0/1	A7:0/1	A8:0/0	A9:0/0	B1:0/0	B10:0/0	B11:0/0	B2:0/0	B3:0/0	B4:0/0	B5:0/0	B6:0/0	B8:0/0	B9:0/0
I	2	CA	2	1	1970100	1970101	15	8	7	A10:1/1	A11:0/1	A2:0/1	A3:1/1	A4:1/1	A5:1/1	A6:0/0	A7:0/0	A8:0/1	A9:1/1	B1:1/1	B10:0/1	B11:1/1	B2:0/0	B3:0/0	B4:0/1	B5:1/1	B6:0/0	B8:1/1	B9:1/1
I	4	CACA	4	1	1970100	1970101	11	6	5	A10:0/0	A11:0/0	A2:1/1	A3:1/1	A4:0/0	A5:1/1	A6:1/1	A7:1/1	A8:0/0	A9:0/1	B1:1/1	B10:0/0	B11:1/1	B2:1/1	B3:1/1	B4:0/0	B5:1/1	B6:0/0	B8:0/0	B9:0/0
I	8	CACACACA	8	1	1970100	1970101	5	0	5	A10:0/0	A11:0/0	A2:0/0	A3:0/0	A4:0/0	A5:0/0	A6:0/0	A7:0/0	A8:0/0	A9:0/0	B1:0/0	B10:1/1	B11:0/0	B2:0/1	B3:0/0	B4:0/0	B5:0/0	B6:1/1	B8:1/1	B9:0/1
I	10	CACACACACA	10	1	1970100	1970101	6	0	6	A10:0/0	A11:0/0	A2:0/0	A3:0/0	A4:0/0	A5:0/0	A6:0/0	A7:0/0	A8:0/0	A9:0/0	B1:0/0	B10:0/1	B11:1/1	B2:1/1	B3:0/0	B4:0/1	B5:0/0	B6:1/1	B8:0/0	B9:1/1
I	1	A	1	1	1972086	1972087	1	1	0	A10:0/0	A11:0/0	A2:0/0	A3:0/0	A4:0/1	A5:0/0	A6:0/0	A7:0/0	A8:0/0	A9:0/0	B1:0/0	B10:0/0	B11:0/0	B2:0/0	B3:0/0	B4:0/0	B5:0/0	B6:0/0	B8:0/0	B9:0/0
I	1	T	1	1	1972223	1972224	19	10	9	A10:0/1	A11:0/1	A2:0/1	A3:1/1	A4:0/1	A5:0/1	A6:0/1	A7:0/1	A8:0/1	A9:1/1	B1:0/1	B10:0/1	B11:0/1	B2:0/1	B3:0/1	B4:0/1	B5:0/0	B6:0/1	B8:0/1	B9:0/1
I	1	T	1	1	1972816	1972817	1	1	0	A10:0/0	A11:0/0	A2:0/0	A3:0/0	A4:0/0	A5:1/1	A6:0/0	A7:0/0	A8:0/0	A9:0/0	B1:0/0	B10:0/0	B11:0/0	B2:0/0	B3:0/0	B4:0/0	B5:0/0	B6:0/0	B8:0/0	B9:0/0
I	2	AG	2	1	1973477	1973478	8	6	2	A10:1/1	A11:0/0	A2:0/0	A3:1/1	A4:1/1	A5:1/1	A6:1/1	A7:1/1	A8:0/0	A9:0/0	B1:0/0	B10:0/0	B11:0/1	B2:0/0	B3:0/0	B4:0/1	B5:0/0	B6:0/0	B8:0/0	B9:0/0
I	6	CCTTTA	6	1	1973887	1973888	5	4	1	A10:0/0	A11:0/0	A2:0/1	A3:0/0	A4:0/1	A5:0/1	A6:0/0	A7:0/0	A8:0/1	A9:0/0	B1:0/0	B10:0/0	B11:0/0	B2:0/0	B3:0/0	B4:0/0	B5:0/0	B6:0/0	B8:0/0	B9:0/1
I	1	A	1	1	1974186	1974187	1	0	1	A10:0/0	A11:0/0	A2:0/0	A3:0/0	A4:0/0	A5:0/0	A6:0/0	A7:0/0	A8:0/0	A9:0/0	B1:0/0	B10:0/0	B11:0/0	B2:0/0	B3:0/0	B4:0/1	B5:0/0	B6:0/0	B8:0/0	B9:0/0
I	9	TGCCACTGT	9	1	1974197	1974198	19	10	9	A10:1/1	A11:1/1	A2:1/1	A3:1/1	A4:1/1	A5:1/1	A6:1/1	A7:1/1	A8:0/1	A9:1/1	B1:0/1	B10:1/1	B11:0/1	B2:1/1	B3:0/1	B4:0/0	B5:0/1	B6:0/1	B8:1/1	B9:0/1
I	9	TTCCACTGT	9	1	1974202	1974203	4	4	0	A10:0/1	A11:0/0	A2:0/1	A3:0/0	A4:0/0	A5:0/1	A6:0/0	A7:0/1	A8:0/0	A9:0/0	B1:0/0	B10:0/0	B11:0/0	B2:0/0	B3:0/0	B4:0/0	B5:0/0	B6:0/0	B8:0/0	B9:0/0
I	9	TTTTCATGA	9	1	1974205	1974206	8	3	5	A10:0/1	A11:0/0	A2:0/0	A3:0/1	A4:0/1	A5:0/0	A6:0/0	A7:0/0	A8:0/0	A9:0/1	B1:0/0	B10:0/1	B11:0/0	B2:0/1	B3:0/0	B4:0/0	B5:0/1	B6:0/1	B8:0/1	B9:0/0
I	1	G	1	1	1974243	1974244	5	4	1	A10:0/1	A11:0/1	A2:0/0	A3:0/0	A4:0/1	A5:0/0	A6:0/0	A7:0/1	A8:0/0	A9:0/0	B1:0/0	B10:0/0	B11:0/0	B2:0/1	B3:0/0	B4:0/0	B5:0/0	B6:0/0	B8:0/0	B9:0/0
I	1	T	1	1	1974280	1974281	3	1	2	A10:0/1	A11:0/0	A2:0/0	A3:0/0	A4:0/0	A5:0/0	A6:0/0	A7:0/0	A8:0/0	A9:0/0	B1:0/0	B10:0/0	B11:0/0	B2:0/1	B3:0/0	B4:0/1	B5:0/0	B6:0/0	B8:0/0	B9:0/0
I	1	C	1	1	1974289	1974290	9	5	4	A10:0/0	A11:0/1	A2:0/0	A3:0/1	A4:0/1	A5:0/0	A6:0/1	A7:0/1	A8:0/0	A9:0/0	B1:0/1	B10:0/1	B11:0/0	B2:0/0	B3:0/1	B4:0/0	B5:0/1	B6:0/0	B8:0/0	B9:0/0
I	1	C	1	1	1974295	1974296	6	3	3	A10:0/1	A11:0/1	A2:0/0	A3:0/1	A4:0/0	A5:0/0	A6:0/0	A7:0/0	A8:0/0	A9:0/0	B1:0/1	B10:0/0	B11:0/0	B2:0/1	B3:0/0	B4:0/1	B5:0/0	B6:0/0	B8:0/0	B9:0/0
I	1	T	1	1	1974299	1974300	11	6	5	A10:0/0	A11:0/1	A2:0/1	A3:0/1	A4:0/1	A5:0/0	A6:0/0	A7:0/0	A8:0/1	A9:0/1	B1:0/0	B10:0/1	B11:0/1	B2:0/1	B3:0/0	B4:0/0	B5:0/1	B6:0/0	B8:0/1	B9:0/0
I	1	C	1	1	1974343	1974344	4	3	1	A10:0/0	A11:0/0	A2:0/1	A3:0/0	A4:0/1	A5:0/0	A6:0/0	A7:0/0	A8:0/1	A9:0/0	B1:0/0	B10:0/0	B11:0/0	B2:0/0	B3:0/0	B4:0/0	B5:0/0	B6:0/0	B8:0/1	B9:0/0
I	1	T	1	1	1974346	1974347	3	0	3	A10:0/0	A11:0/0	A2:0/0	A3:0/0	A4:0/0	A5:0/0	A6:0/0	A7:0/0	A8:0/0	A9:0/0	B1:0/0	B10:0/1	B11:0/1	B2:0/0	B3:0/0	B4:0/0	B5:0/1	B6:0/0	B8:0/0	B9:0/0
I	2	GT	2	1	1974354	1974355	5	2	3	A10:0/0	A11:0/0	A2:0/0	A3:0/1	A4:0/1	A5:0/0	A6:0/0	A7:0/0	A8:0/0	A9:0/1	B1:0/1	B10:0/0	B11:0/0	B2:0/0	B3:0/1	B4:0/0	B5:0/1	B6:0/0	B8:0/0	B9:0/0
I	1	T	1	1	1974445	1974446	6	2	4	A10:0/0	A11:0/0	A2:0/0	A3:0/0	A4:0/0	A5:0/0	A6:0/1	A7:0/0	A8:0/1	A9:0/0	B1:0/0	B10:0/0	B11:0/1	B2:0/1	B3:0/1	B4:0/0	B5:0/0	B6:0/0	B8:0/1	B9:0/0
I	1	T	1	1	1974619	1974620	8	4	4	A10:0/1	A11:0/0	A2:0/0	A3:0/0	A4:0/1	A5:0/0	A6:0/0	A7:0/1	A8:0/1	A9:0/0	B1:0/0	B10:0/0	B11:0/1	B2:0/0	B3:0/1	B4:0/0	B5:0/1	B6:0/0	B8:0/0	B9:0/1
I	1	A	1	1	1974650	1974651	3	2	1	A10:0/0	A11:0/1	A2:0/0	A3:0/0	A4:0/0	A5:0/0	A6:0/0	A7:0/0	A8:0/1	A9:0/0	B1:0/1	B10:0/0	B11:0/0	B2:0/0	B3:0/0	B4:0/0	B5:0/0	B6:0/0	B8:0/0	B9:0/0
I	1	T	1	1	1974687	1974688	11	6	5	A10:0/0	A11:0/0	A2:0/1	A3:0/0	A4:0/1	A5:0/1	A6:0/1	A7:0/1	A8:0/1	A9:0/0	B1:0/0	B10:0/1	B11:0/1	B2:0/1	B3:0/0	B4:0/1	B5:0/0	B6:0/1	B8:0/0	B9:0/0
I	1	T	1	1	1974707	1974708	2	0	2	A10:0/0	A11:0/0	A2:0/0	A3:0/0	A4:0/0	A5:0/0	A6:0/0	A7:0/0	A8:0/0	A9:0/0	B1:0/0	B10:0/0	B11:0/0	B2:0/1	B3:0/0	B4:0/0	B5:0/1	B6:0/0	B8:0/0	B9:0/0
I	3	AAA	3	1	1974925	1974926	4	1	3	A10:0/0	A11:0/0	A2:0/0	A3:0/0	A4:0/0	A5:0/0	A6:0/1	A7:0/0	A8:0/0	A9:0/0	B1:0/1	B10:0/0	B11:0/0	B2:0/1	B3:0/0	B4:0/1	B5:0/0	B6:0/0	B8:0/0	B9:0/0
I	3	AAT	3	1	1975023	1975024	19	10	9	A10:1/1	A11:1/1	A2:1/1	A3:1/1	A4:1/1	A5:1/1	A6:1/1	A7:1/1	A8:1/1	A9:1/1	B1:0/1	B10:0/1	B11:0/1	B2:0/1	B3:0/1	B4:1/1	B5:0/1	B6:0/1	B8:1/1	B9:0/0
I	2	GG	2	1	1975119	1975120	4	0	4	A10:0/0	A11:0/0	A2:0/0	A3:0/0	A4:0/0	A5:0/0	A6:0/0	A7:0/0	A8:0/0	A9:0/0	B1:0/0	B10:0/0	B11:0/0	B2:0/0	B3:0/0	B4:1/1	B5:0/1	B6:1/1	B8:0/0	B9:1/1
I	3	GGG	3	1	1975119	1975120	6	0	6	A10:0/0	A11:0/0	A2:0/0	A3:0/0	A4:0/0	A5:0/0	A6:0/0	A7:0/0	A8:0/0	A9:0/0	B1:1/1	B10:1/1	B11:1/1	B2:1/1	B3:0/0	B4:0/0	B5:0/1	B6:1/1	B8:0/0	B9:0/0
I	1	T	1	1	1977085	1977086	4	0	4	A10:0/0	A11:0/0	A2:0/0	A3:0/0	A4:0/0	A5:0/0	A6:0/0	A7:0/0	A8:0/0	A9:0/0	B1:0/0	B10:0/0	B11:0/0	B2:0/0	B3:0/0	B4:1/1	B5:0/0	B6:0/1	B8:1/1	B9:1/1
I	3	ATG	3	1	1977837	1977838	20	10	10	A10:1/1	A11:1/1	A2:1/1	A3:1/1	A4:1/1	A5:1/1	A6:1/1	A7:1/1	A8:1/1	A9:1/1	B1:0/1	B10:0/1	B11:0/1	B2:0/1	B3:0/1	B4:1/1	B5:0/1	B6:0/1	B8:0/1	B9:0/1
I	1	A	1	1	1978983	1978984	16	6	10	A10:0/1	A11:0/1	A2:0/1	A3:0/1	A4:0/1	A5:0/0	A6:0/1	A7:0/0	A8:0/0	A9:0/0	B1:0/1	B10:0/1	B11:0/1	B2:0/1	B3:0/1	B4:0/1	B5:0/1	B6:0/1	B8:0/1	B9:0/1
I	1	A	1	1	1980479	1980480	5	5	0	A10:0/0	A11:0/1	A2:0/1	A3:0/1	A4:0/0	A5:0/0	A6:0/1	A7:0/1	A8:0/0	A9:0/0	B1:0/0	B10:0/0	B11:0/0	B2:0/0	B3:0/0	B4:0/0	B5:0/0	B6:0/0	B8:0/0	B9:0/0
I	1	T	1	1	1984371	1984372	20	10	10	A10:1/1	A11:0/1	A2:0/1	A3:0/1	A4:1/1	A5:0/1	A6:1/1	A7:0/1	A8:0/1	A9:0/1	B1:0/1	B10:0/1	B11:0/1	B2:0/1	B3:0/1	B4:0/1	B5:0/1	B6:0/1	B8:0/1	B9:0/1
I	1	G	1	1	1988666	1988667	20	10	10	A10:0/1	A11:0/1	A2:0/1	A3:0/1	A4:0/1	A5:0/1	A6:0/1	A7:0/1	A8:1/1	A9:1/1	B1:0/1	B10:0/1	B11:0/1	B2:0/1	B3:0/1	B4:0/1	B5:0/1	B6:1/1	B8:0/1	B9:0/1
I	1	T	1	1	1989796	1989797	6	2	4	A10:0/0	A11:0/0	A2:0/0	A3:0/1	A4:0/1	A5:0/0	A6:0/0	A7:0/0	A8:0/0	A9:0/0	B1:0/1	B10:0/0	B11:0/0	B2:0/0	B3:0/0	B4:0/1	B5:0/1	B6:0/1	B8:0/0	B9:0/0
I	2	TT	2	1	1989796	1989797	10	1	9	A10:0/0	A11:0/0	A2:0/0	A3:0/0	A4:0/1	A5:0/0	A6:0/0	A7:0/0	A8:0/0	A9:0/0	B1:0/1	B10:1/1	B11:0/1	B2:0/1	B3:0/1	B4:0/1	B5:0/0	B6:0/1	B8:0/1	B9:0/1
I	4	TTTT	4	1	1989796	1989797	3	2	1	A10:0/0	A11:0/0	A2:0/0	A3:0/0	A4:0/0	A5:0/0	A6:0/0	A7:0/1	A8:0/0	A9:1/1	B1:0/0	B10:0/0	B11:0/1	B2:0/0	B3:0/0	B4:0/0	B5:0/0	B6:0/0	B8:0/0	B9:0/0
I	1	C	1	1	1989811	1989812	7	3	4	A10:0/0	A11:0/0	A2:0/0	A3:0/1	A4:0/1	A5:0/1	A6:0/0	A7:0/0	A8:0/0	A9:0/0	B1:0/0	B10:0/0	B11:0/0	B2:0/1	B3:0/1	B4:0/0	B5:0/0	B6:0/1	B8:0/1	B9:0/0
I	2	TC	2	1	1989811	1989812	11	5	6	A10:0/0	A11:0/0	A2:1/1	A3:0/1	A4:0/0	A5:0/1	A6:1/1	A7:0/0	A8:1/1	A9:0/0	B1:1/1	B10:0/0	B11:1/1	B2:0/1	B3:0/1	B4:0/0	B5:0/1	B6:0/1	B8:0/0	B9:0/0
I	3	TTC	3	1	1989811	1989812	8	5	3	A10:0/1	A11:0/0	A2:1/1	A3:0/0	A4:0/1	A5:0/0	A6:0/0	A7:1/1	A8:0/0	A9:0/1	B1:0/0	B10:0/1	B11:0/1	B2:0/0	B3:0/0	B4:0/0	B5:0/0	B6:0/0	B8:0/0	B9:0/1
I	4	TTTC	4	1	1989811	1989812	7	5	2	A10:1/1	A11:1/1	A2:0/0	A3:0/0	A4:0/1	A5:0/0	A6:0/0	A7:0/0	A8:1/1	A9:1/1	B1:0/0	B10:1/1	B11:0/0	B2:0/0	B3:0/0	B4:0/0	B5:0/0	B6:0/0	B8:0/0	B9:1/1
I	1	A	1	1	1991420	1991421	20	10	10	A10:0/1	A11:0/1	A2:0/1	A3:0/1	A4:1/1	A5:1/1	A6:0/1	A7:0/1	A8:0/1	A9:0/1	B1:0/1	B10:0/1	B11:0/1	B2:0/1	B3:0/1	B4:0/1	B5:0/1	B6:0/1	B8:0/1	B9:0/1
I	1	T	1	1	1991425	1991426	3	2	1	A10:0/0	A11:0/0	A2:0/0	A3:0/0	A4:0/0	A5:0/0	A6:0/1	A7:0/0	A8:0/1	A9:0/0	B1:0/0	B10:0/0	B11:0/1	B2:0/0	B3:0/0	B4:0/0	B5:0/0	B6:0/0	B8:0/0	B9:0/0
I	1	C	1	1	1991603	1991604	20	10	10	A10:0/1	A11:0/1	A2:0/1	A3:0/1	A4:0/1	A5:1/1	A6:0/1	A7:0/1	A8:0/1	A9:0/1	B1:0/1	B10:0/1	B11:0/1	B2:0/1	B3:0/1	B4:0/1	B5:0/1	B6:0/1	B8:0/1	B9:0/1
I	4	GCCC	4	1	1992502	1992503	9	5	4	A10:0/0	A11:0/0	A2:0/0	A3:0/0	A4:1/1	A5:1/1	A6:0/1	A7:0/1	A8:1/1	A9:0/0	B1:0/0	B10:0/1	B11:0/0	B2:0/0	B3:0/1	B4:0/0	B5:0/1	B6:0/0	B8:0/0	B9:0/1
I	1	T	1	1	1995265	1995266	8	3	5	A10:0/0	A11:0/0	A2:0/1	A3:0/0	A4:0/0	A5:0/0	A6:0/1	A7:0/0	A8:0/1	A9:0/0	B1:0/1	B10:0/0	B11:1/1	B2:0/1	B3:1/1	B4:0/0	B5:0/0	B6:0/1	B8:0/0	B9:0/0
I	1	A	1	1	1997889	1997890	2	2	0	A10:0/0	A11:0/0	A2:0/0	A3:0/0	A4:1/1	A5:1/1	A6:0/0	A7:0/0	A8:0/0	A9:0/0	B1:0/0	B10:0/0	B11:0/0	B2:0/0	B3:0/0	B4:0/0	B5:0/0	B6:0/0	B8:0/0	B9:0/0
I	2	AA	2	1	1997889	1997890	2	1	1	A10:0/0	A11:0/0	A2:0/0	A3:1/1	A4:0/0	A5:0/0	A6:0/0	A7:0/0	A8:0/0	A9:0/0	B1:0/0	B10:0/0	B11:0/0	B2:0/0	B3:0/0	B4:1/1	B5:0/0	B6:0/0	B8:0/0	B9:0/0
I	1	C	1	1	1998995	1998996	9	0	9	A10:0/0	A11:0/0	A2:0/0	A3:0/0	A4:0/0	A5:0/0	A6:0/0	A7:0/0	A8:0/0	A9:0/0	B1:0/1	B10:0/1	B11:0/0	B2:0/1	B3:0/1	B4:0/1	B5:1/1	B6:0/1	B8:0/1	B9:0/1
TD	13969		0	1	1600215	1614185	3	1	2	A10:0/0	A11:0/0	A2:0/0	A3:0/1	A4:0/0	A5:0/0	A6:0/0	A7:0/0	A8:0/0	A9:0/0	B1:0/0	B10:0/0	B11:0/1	B2:0/0	B3:0/0	B4:0/0	B5:0/0	B6:0/1	B8:0/0	B9:0/0
TD	13969		0	1	1600237	1614207	7	4	3	A10:0/0	A11:0/1	A2:0/0	A3:0/0	A4:0/0	A5:0/0	A6:0/1	A7:0/1	A8:0/1	A9:0/0	B1:0/0	B10:0/0	B11:0/0	B2:0/0	B3:0/1	B4:0/0	B5:0/0	B6:0/1	B8:0/0	B9:0/1
TD	127438		0	1	1603116	1730555	4	1	3	A10:0/0	A11:0/0	A2:0/1	A3:0/0	A4:0/0	A5:0/0	A6:0/0	A7:0/0	A8:0/0	A9:0/0	B1:0/0	B10:0/1	B11:0/0	B2:0/1	B3:0/0	B4:0/0	B5:0/0	B6:0/1	B8:0/0	B9:0/0
TD	132		0	1	1648013	1648146	4	2	2	A10:0/0	A11:0/0	A2:0/0	A3:0/0	A4:0/1	A5:0/0	A6:0/0	A7:0/0	A8:0/0	A9:0/1	B1:0/0	B10:0/1	B11:0/0	B2:0/0	B3:0/0	B4:0/0	B5:0/1	B6:0/0	B8:0/0	B9:0/0
TD	132		0	1	1648042	1648175	11	4	7	A10:0/1	A11:0/0	A2:0/1	A3:0/0	A4:0/0	A5:0/1	A6:0/0	A7:0/1	A8:0/0	A9:0/0	B1:0/1	B10:0/0	B11:0/1	B2:0/1	B3:0/1	B4:0/1	B5:0/1	B6:0/0	B8:0/0	B9:0/1
TD	157932		0	1	1678886	1836819	13	6	7	A10:0/0	A11:0/1	A2:0/1	A3:0/0	A4:0/1	A5:0/0	A6:0/0	A7:0/1	A8:0/1	A9:0/1	B1:0/0	B10:0/0	B11:0/1	B2:0/1	B3:0/1	B4:0/0	B5:0/1	B6:0/1	B8:0/1	B9:0/1
TD	157932		0	1	1679048	1836981	3	2	1	A10:0/0	A11:0/0	A2:0/0	A3:0/0	A4:0/1	A5:0/0	A6:0/0	A7:0/1	A8:0/0	A9:0/0	B1:0/1	B10:0/0	B11:0/0	B2:0/0	B3:0/0	B4:0/0	B5:0/0	B6:0/0	B8:0/0	B9:0/0
TD	157932		0	1	1679080	1837013	10	4	6	A10:0/1	A11:0/0	A2:0/1	A3:0/0	A4:0/1	A5:0/0	A6:0/0	A7:0/1	A8:0/0	A9:0/0	B1:0/1	B10:0/0	B11:0/1	B2:0/1	B3:0/0	B4:0/1	B5:0/1	B6:0/1	B8:0/0	B9:0/0
TD	1763		0	1	1877311	1879075	5	2	3	A10:0/0	A11:0/0	A2:0/0	A3:0/0	A4:0/1	A5:0/0	A6:0/1	A7:0/0	A8:0/0	A9:0/0	B1:0/0	B10:0/1	B11:0/0	B2:0/1	B3:0/0	B4:0/0	B5:0/0	B6:0/0	B8:0/1	B9:0/0
TD	16334		0	1	1920108	1936443	3	1	2	A10:0/0	A11:0/0	A2:0/0	A3:0/0	A4:0/0	A5:0/0	A6:0/0	A7:0/0	A8:0/1	A9:0/0	B1:0/0	B10:0/0	B11:0/0	B2:0/0	B3:0/1	B4:0/0	B5:0/0	B6:0/0	B8:0/0	B9:0/1
TD	10832	CACCCAGGACTGATCTCCTTTAGGATGGACTGGTTGCATCTCCTTGCAGT	50	1	1973927	1984760	3	2	1	A10:0/0	A11:0/0	A2:0/0	A3:0/0	A4:0/0	A5:0/0	A6:0/1	A7:0/1	A8:0/0	A9:0/0	B1:0/0	B10:0/0	B11:0/0	B2:0/0	B3:0/0	B4:0/0	B5:0/0	B6:0/0	B8:0/0	B9:0/1
Note:
Type	the type of indel/SV: I for insertion, D for deletion, INV for inversion, TD for tandem duplication
NT	nucleotide length
Supports_all	total sample number support this variants
Support_number_horned	sample number of horned yaks support this variants
Support_number_polled	sample number of polled yaks support this variants
Per_samle_info(SampleID:Genotype)	genotype of each sample; 0/0 for RR, 0/1 for RA; 1/1 for AA; R=genotype of reference, A=genotype of alternative
